# Supplementary material for: Information seeking about tool properties in great apes
Source: Sci Rep. 2017 Sep 7;7:10923. doi: 10.1038/s41598-017-11400-z (PMC5589724; doi:10.1038/s41598-017-11400-z)
Supplement: Supplementary file 3 — Dataset 1 [file 41598_2017_11400_MOESM3_ESM.xlsx]

## Sheet: Data
year	month	day	species	subject	condition_sep	condition	group	toolends	session_cond2	session_cond	session_total	trial	exposure	bait	choice	perf	look	food
2016	6	3	orang	bimbo	tooltraining	tooltraining	a	-	1	1	1	1	-	1	3	0	-	0
2016	6	3	orang	bimbo	tooltraining	tooltraining	a	-	1	1	1	2	-	2	2	1	-	1
2016	6	3	orang	bimbo	tooltraining	tooltraining	a	-	1	1	1	3	-	3	3	1	-	1
2016	6	3	orang	bimbo	tooltraining	tooltraining	a	-	1	1	1	4	-	1	1	1	-	1
2016	6	3	orang	bimbo	tooltraining	tooltraining	a	-	1	1	1	5	-	3	3	1	-	1
2016	6	3	orang	bimbo	tooltraining	tooltraining	a	-	1	1	1	6	-	3	3	1	-	1
2016	6	3	orang	bimbo	tooltraining	tooltraining	a	-	1	1	1	7	-	2	2	1	-	1
2016	6	3	orang	bimbo	tooltraining	tooltraining	a	-	1	1	1	8	-	1	1	1	-	1
2016	6	3	orang	bimbo	tooltraining	tooltraining	a	-	1	1	1	9	-	2	2	1	-	1
2016	6	3	orang	raja	tooltraining	tooltraining		-	1	1	1	1	-	1	1	1	-	1
2016	6	3	orang	raja	tooltraining	tooltraining		-	1	1	1	2	-	2	2	1	-	1
2016	6	3	orang	raja	tooltraining	tooltraining		-	1	1	1	3	-	3	3	1	-	1
2016	6	3	orang	raja	tooltraining	tooltraining		-	1	1	1	4	-	1	1	1	-	1
2016	6	3	orang	raja	tooltraining	tooltraining		-	1	1	1	5	-	3	3	1	-	1
2016	6	3	orang	raja	tooltraining	tooltraining		-	1	1	1	6	-	3	3	1	-	1
2016	6	3	orang	raja	tooltraining	tooltraining		-	1	1	1	7	-	2	2	1	-	1
2016	6	3	orang	raja	tooltraining	tooltraining		-	1	1	1	8	-	1	1	1	-	1
2016	6	3	orang	raja	tooltraining	tooltraining		-	1	1	1	9	-	2	2	1	-	1
2016	6	3	orang	pini	tooltraining	tooltraining	a	-	1	1	1	1	-	1	1	1	-	1
2016	6	3	orang	pini	tooltraining	tooltraining	a	-	1	1	1	2	-	2	2	1	-	1
2016	6	3	orang	pini	tooltraining	tooltraining	a	-	1	1	1	3	-	3	3	1	-	1
2016	6	3	orang	pini	tooltraining	tooltraining	a	-	1	1	1	4	-	1	1	1	-	1
2016	6	3	orang	pini	tooltraining	tooltraining	a	-	1	1	1	5	-	3	3	1	-	1
2016	6	3	orang	pini	tooltraining	tooltraining	a	-	1	1	1	6	-	3	3	1	-	1
2016	6	3	orang	pini	tooltraining	tooltraining	a	-	1	1	1	7	-	2	2	1	-	1
2016	6	3	orang	pini	tooltraining	tooltraining	a	-	1	1	1	8	-	1	1	1	-	1
2016	6	3	orang	pini	tooltraining	tooltraining	a	-	1	1	1	9	-	2	2	1	-	1
2016	6	3	orang	batak	tooltraining	tooltraining		-	1	1	1	1	-	1	2	0	-	0
2016	6	3	orang	batak	tooltraining	tooltraining		-	1	1	1	2	-	2	2	1	-	1
2016	6	3	orang	batak	tooltraining	tooltraining		-	1	1	1	3	-	3	3	1	-	1
2016	6	3	orang	batak	tooltraining	tooltraining		-	1	1	1	4	-	1	3	0	-	0
2016	6	3	orang	batak	tooltraining	tooltraining		-	1	1	1	5	-	3	3	1	-	1
2016	6	3	orang	batak	tooltraining	tooltraining		-	1	1	1	6	-	3	3	1	-	1
2016	6	3	orang	batak	tooltraining	tooltraining		-	1	1	1	7	-	2	3	0	-	0
2016	6	3	orang	batak	tooltraining	tooltraining		-	1	1	1	8	-	1	1	1	-	1
2016	6	3	orang	batak	tooltraining	tooltraining		-	1	1	1	9	-	2	2	1	-	1
2016	6	3	orang	padana	tooltraining	tooltraining		-	1	1	1	1	-	1	1	1	-	1
2016	6	3	orang	padana	tooltraining	tooltraining		-	1	1	1	2	-	2	2	1	-	1
2016	6	3	orang	padana	tooltraining	tooltraining		-	1	1	1	3	-	3	3	1	-	1
2016	6	3	orang	padana	tooltraining	tooltraining		-	1	1	1	4	-	1	1	1	-	1
2016	6	3	orang	padana	tooltraining	tooltraining		-	1	1	1	5	-	3	3	1	-	1
2016	6	3	orang	padana	tooltraining	tooltraining		-	1	1	1	6	-	3	3	1	-	1
2016	6	3	orang	padana	tooltraining	tooltraining		-	1	1	1	7	-	2	2	1	-	1
2016	6	3	orang	padana	tooltraining	tooltraining		-	1	1	1	8	-	1	1	1	-	1
2016	6	3	orang	padana	tooltraining	tooltraining		-	1	1	1	9	-	2	2	1	-	1
2016	6	3	orang	tanah	tooltraining	tooltraining	a	-	1	1	1	1	-	1	1	1	-	1
2016	6	3	orang	tanah	tooltraining	tooltraining	a	-	1	1	1	2	-	2	2	1	-	1
2016	6	3	orang	tanah	tooltraining	tooltraining	a	-	1	1	1	3	-	3	1	0	-	0
2016	6	3	orang	tanah	tooltraining	tooltraining	a	-	1	1	1	4	-	1	1	1	-	1
2016	6	3	orang	tanah	tooltraining	tooltraining	a	-	1	1	1	5	-	3	2	0	-	0
2016	6	3	orang	tanah	tooltraining	tooltraining	a	-	1	1	1	6	-	3	2	0	-	0
2016	6	3	orang	tanah	tooltraining	tooltraining	a	-	1	1	1	7	-	2	1	0	-	0
2016	6	3	orang	tanah	tooltraining	tooltraining	a	-	1	1	1	8	-	1	1	1	-	1
2016	6	3	orang	tanah	tooltraining	tooltraining	a	-	1	1	1	9	-	2	2	1	-	1
2016	6	3	orang	dokana	tooltraining	tooltraining		-	1	1	1	1	-	1	1	1	-	1
2016	6	3	orang	dokana	tooltraining	tooltraining		-	1	1	1	2	-	2	2	1	-	1
2016	6	3	orang	dokana	tooltraining	tooltraining		-	1	1	1	3	-	3	3	1	-	1
2016	6	3	orang	dokana	tooltraining	tooltraining		-	1	1	1	4	-	1	1	1	-	1
2016	6	3	orang	dokana	tooltraining	tooltraining		-	1	1	1	5	-	3	3	1	-	1
2016	6	3	orang	dokana	tooltraining	tooltraining		-	1	1	1	6	-	3	3	1	-	1
2016	6	3	orang	dokana	tooltraining	tooltraining		-	1	1	1	7	-	2	2	1	-	1
2016	6	3	orang	dokana	tooltraining	tooltraining		-	1	1	1	8	-	1	1	1	-	1
2016	6	3	orang	dokana	tooltraining	tooltraining		-	1	1	1	9	-	2	2	1	-	1
2016	6	4	orang	raja	tooltest	tooltest	b	nvis	1	1	1	1	vis	2	1	0	0	0
2016	6	4	orang	raja	tooltest	tooltest	b	nvis	1	1	1	2	hid	1	2	0	0	0
2016	6	4	orang	raja	tooltest	tooltest	b	nvis	1	1	1	3	vis	1	1	1	0	1
2016	6	4	orang	raja	tooltest	tooltest	b	nvis	1	1	1	4	vis	3	3	1	0	1
2016	6	4	orang	raja	tooltest	tooltest	b	nvis	1	1	1	5	hid	3	3	1	0	1
2016	6	4	orang	raja	tooltest	tooltest	b	nvis	1	1	1	6	hid	2	3	0	0	0
2016	6	4	orang	raja	tooltest	tooltest	b	nvis	1	1	1	7	vis	3	3	1	0	1
2016	6	4	orang	raja	tooltest	tooltest	b	nvis	1	1	1	8	hid	1	2	0	0	0
2016	6	4	orang	padana	tooltest	tooltest	b	nvis	1	1	1	1	hid	1	1	1	0	1
2016	6	4	orang	padana	tooltest	tooltest	b	nvis	1	1	1	2	hid	2	2	1	0	1
2016	6	4	orang	padana	tooltest	tooltest	b	nvis	1	1	1	3	vis	3	3	1	0	1
2016	6	4	orang	padana	tooltest	tooltest	b	nvis	1	1	1	4	vis	1	1	1	0	1
2016	6	4	orang	padana	tooltest	tooltest	b	nvis	1	1	1	5	hid	2	3	0	0	0
2016	6	4	orang	padana	tooltest	tooltest	b	nvis	1	1	1	6	vis	3	3	1	0	1
2016	6	4	orang	padana	tooltest	tooltest	b	nvis	1	1	1	7	vis	2	2	1	0	1
2016	6	4	orang	padana	tooltest	tooltest	b	nvis	1	1	1	8	hid	3	1	0	0	0
2016	6	4	orang	tanah	tooltest	tooltest	a	vis	1	1	1	1	vis	2	2	1	0	1
2016	6	4	orang	tanah	tooltest	tooltest	a	vis	1	1	1	2	hid	3	2	0	0	0
2016	6	4	orang	tanah	tooltest	tooltest	a	vis	1	1	1	3	vis	1	1	1	0	1
2016	6	4	orang	tanah	tooltest	tooltest	a	vis	1	1	1	4	hid	1	2	0	1	0
2016	6	4	orang	tanah	tooltest	tooltest	a	vis	1	1	1	5	hid	2	2	1	0	1
2016	6	4	orang	tanah	tooltest	tooltest	a	vis	1	1	1	6	vis	3	2	0	0	0
2016	6	4	orang	tanah	tooltest	tooltest	a	vis	1	1	1	7	vis	1	1	1	0	1
2016	6	4	orang	tanah	tooltest	tooltest	a	vis	1	1	1	8	hid	3	1	0	0	0
2016	6	4	orang	dokana	tooltest	tooltest	b	nvis	1	1	1	1	vis	1	1	1	0	1
2016	6	4	orang	dokana	tooltest	tooltest	b	nvis	1	1	1	2	hid	3	1	0	0	0
2016	6	4	orang	dokana	tooltest	tooltest	b	nvis	1	1	1	3	hid	2	1	0	0	0
2016	6	4	orang	dokana	tooltest	tooltest	b	nvis	1	1	1	4	vis	3	3	1	0	1
2016	6	4	orang	dokana	tooltest	tooltest	b	nvis	1	1	1	5	hid	1	1	1	0	1
2016	6	4	orang	dokana	tooltest	tooltest	b	nvis	1	1	1	6	vis	2	2	1	0	1
2016	6	4	orang	dokana	tooltest	tooltest	b	nvis	1	1	1	7	vis	1	1	1	0	1
2016	6	4	orang	dokana	tooltest	tooltest	b	nvis	1	1	1	8	hid	2	2	1	0	1
2016	6	4	orang	pini	tooltest	tooltest	a	vis	1	1	1	1	hid	2	3	0	0	0
2016	6	4	orang	pini	tooltest	tooltest	a	vis	1	1	1	2	hid	1	3	0	0	0
2016	6	4	orang	pini	tooltest	tooltest	a	vis	1	1	1	3	vis	2	2	1	0	1
2016	6	4	orang	pini	tooltest	tooltest	a	vis	1	1	1	4	vis	1	3	0	0	0
2016	6	4	orang	pini	tooltest	tooltest	a	vis	1	1	1	5	hid	3	1	0	0	0
2016	6	4	orang	pini	tooltest	tooltest	a	vis	1	1	1	6	vis	3	3	1	0	1
2016	6	4	orang	pini	tooltest	tooltest	a	vis	1	1	1	7	hid	1	1	1	0	1
2016	6	4	orang	pini	tooltest	tooltest	a	vis	1	1	1	8	vis	2	1	0	0	0
2016	6	4	orang	batak	tooltest	tooltest	a	vis	1	1	1	1	hid	3	3	1	0	1
2016	6	4	orang	batak	tooltest	tooltest	a	vis	1	1	1	2	vis	3	3	1	0	1
2016	6	4	orang	batak	tooltest	tooltest	a	vis	1	1	1	3	vis	1	3	0	0	0
2016	6	4	orang	batak	tooltest	tooltest	a	vis	1	1	1	4	hid	2	2	1	0	1
2016	6	4	orang	batak	tooltest	tooltest	a	vis	1	1	1	5	vis	2	2	1	0	1
2016	6	4	orang	batak	tooltest	tooltest	a	vis	1	1	1	6	hid	1	3	0	0	0
2016	6	4	orang	batak	tooltest	tooltest	a	vis	1	1	1	7	hid	2	3	0	0	0
2016	6	4	orang	batak	tooltest	tooltest	a	vis	1	1	1	8	vis	2	3	0	0	0
2016	6	5	orang	raja	tooltest	tooltest	b	nvis	2	2	2	1	vis	2	1	0	0	0
2016	6	5	orang	raja	tooltest	tooltest	b	nvis	2	2	2	2	hid	1	2	0	0	0
2016	6	5	orang	raja	tooltest	tooltest	b	nvis	2	2	2	3	vis	1	1	1	0	1
2016	6	5	orang	raja	tooltest	tooltest	b	nvis	2	2	2	4	vis	3	3	1	0	1
2016	6	5	orang	raja	tooltest	tooltest	b	nvis	2	2	2	5	hid	3	3	1	0	1
2016	6	5	orang	raja	tooltest	tooltest	b	nvis	2	2	2	6	hid	2	3	0	0	0
2016	6	5	orang	raja	tooltest	tooltest	b	nvis	2	2	2	7	vis	3	3	1	0	1
2016	6	5	orang	raja	tooltest	tooltest	b	nvis	2	2	2	8	hid	1	2	0	0	0
2016	6	4	orang	bimbo	tooltest	tooltest	a	vis	1	1	1	1	vis	1	3	0	0	0
2016	6	4	orang	bimbo	tooltest	tooltest	a	vis	1	1	1	2	hid	1	2	0	0	0
2016	6	5	orang	bimbo	tooltest	tooltest	a	vis	1	1	1	3	hid	2	1	0	0	0
2016	6	5	orang	bimbo	tooltest	tooltest	a	vis	1	1	1	4	vis	3	3	1	0	1
2016	6	5	orang	bimbo	tooltest	tooltest	a	vis	1	1	1	5	hid	2	1	0	0	0
2016	6	5	orang	bimbo	tooltest	tooltest	a	vis	1	1	1	6	hid	3	2	0	0	0
2016	6	5	orang	bimbo	tooltest	tooltest	a	vis	1	1	1	7	vis	1	1	1	0	1
2016	6	5	orang	bimbo	tooltest	tooltest	a	vis	1	1	1	8	vis	2	3	0	0	0
2016	6	5	orang	pini	tooltest	tooltest	a	vis	2	2	2	1	vis	2	2	1	0	1
2016	6	5	orang	pini	tooltest	tooltest	a	vis	2	2	2	2	vis	1	1	1	0	1
2016	6	5	orang	pini	tooltest	tooltest	a	vis	2	2	2	3	hid	3	3	1	0	1
2016	6	5	orang	pini	tooltest	tooltest	a	vis	2	2	2	4	vis	3	3	1	0	1
2016	6	5	orang	pini	tooltest	tooltest	a	vis	2	2	2	5	hid	2	1	0	0	0
2016	6	5	orang	pini	tooltest	tooltest	a	vis	2	2	2	6	hid	1	1	1	0	1
2016	6	5	orang	pini	tooltest	tooltest	a	vis	2	2	2	7	vis	1	1	1	0	1
2016	6	5	orang	pini	tooltest	tooltest	a	vis	2	2	2	8	hid	2	3	0	0	0
2016	6	5	orang	padana	tooltest	tooltest	b	nvis	2	2	2	1	hid	3	1	0	0	0
2016	6	5	orang	padana	tooltest	tooltest	b	nvis	2	2	2	2	hid	1	2	0	0	0
2016	6	5	orang	padana	tooltest	tooltest	b	nvis	2	2	2	3	vis	2	2	1	0	1
2016	6	5	orang	padana	tooltest	tooltest	b	nvis	2	2	2	4	hid	2	3	0	0	0
2016	6	5	orang	padana	tooltest	tooltest	b	nvis	2	2	2	5	vis	1	1	1	0	1
2016	6	5	orang	padana	tooltest	tooltest	b	nvis	2	2	2	6	vis	3	3	1	0	1
2016	6	5	orang	padana	tooltest	tooltest	b	nvis	2	2	2	7	hid	1	3	0	0	0
2016	6	5	orang	padana	tooltest	tooltest	b	nvis	2	2	2	8	vis	2	2	1	0	1
2016	6	5	orang	batak	tooltest	tooltest	a	vis	2	2	2	1	hid	1	2	0	0	0
2016	6	5	orang	batak	tooltest	tooltest	a	vis	2	2	2	2	vis	3	3	1	0	1
2016	6	5	orang	batak	tooltest	tooltest	a	vis	2	2	2	3	hid	3	3	1	0	1
2016	6	5	orang	batak	tooltest	tooltest	a	vis	2	2	2	4	vis	1	2	0	0	0
2016	6	5	orang	batak	tooltest	tooltest	a	vis	2	2	2	5	hid	1	2	0	0	0
2016	6	5	orang	batak	tooltest	tooltest	a	vis	2	2	2	6	vis	3	3	1	0	1
2016	6	5	orang	batak	tooltest	tooltest	a	vis	2	2	2	7	hid	2	3	0	0	0
2016	6	5	orang	batak	tooltest	tooltest	a	vis	2	2	2	8	vis	2	2	1	0	1
2016	6	5	orang	tanah	tooltest	tooltest	a	vis	2	2	2	1	vis	3	1	0	0	0
2016	6	5	orang	tanah	tooltest	tooltest	a	vis	2	2	2	2	vis	1	1	1	0	1
2016	6	5	orang	tanah	tooltest	tooltest	a	vis	2	2	2	3	hid	1	1	1	0	1
2016	6	5	orang	tanah	tooltest	tooltest	a	vis	2	2	2	4	vis	2	1	0	0	0
2016	6	5	orang	tanah	tooltest	tooltest	a	vis	2	2	2	5	hid	3	1	0	0	0
2016	6	5	orang	tanah	tooltest	tooltest	a	vis	2	2	2	6	hid	2	2	1	0	1
2016	6	5	orang	tanah	tooltest	tooltest	a	vis	2	2	2	7	vis	2	2	1	0	1
2016	6	5	orang	tanah	tooltest	tooltest	a	vis	2	2	2	8	hid	1	1	1	0	1
2016	6	5	orang	dokana	tooltest	tooltest	b	nvis	2	2	2	1	hid	1	1	1	0	1
2016	6	5	orang	dokana	tooltest	tooltest	b	nvis	2	2	2	2	vis	2	2	1	0	1
2016	6	5	orang	dokana	tooltest	tooltest	b	nvis	2	2	2	3	hid	3	2	0	0	0
2016	6	5	orang	dokana	tooltest	tooltest	b	nvis	2	2	2	4	vis	3	3	1	0	1
2016	6	5	orang	dokana	tooltest	tooltest	b	nvis	2	2	2	5	hid	2	2	1	0	1
2016	6	5	orang	dokana	tooltest	tooltest	b	nvis	2	2	2	6	vis	1	1	1	0	1
2016	6	5	orang	dokana	tooltest	tooltest	b	nvis	2	2	2	7	vis	2	2	1	0	1
2016	6	5	orang	dokana	tooltest	tooltest	b	nvis	2	2	2	8	hid	3	2	0	0	0
2016	6	6	orang	batak	tooltest	tooltest	a	nvis	3	3	3	1	hid	3	3	1	1	1
2016	6	6	orang	batak	tooltest	tooltest	a	nvis	3	3	3	2	vis	1	1	1	0	1
2016	6	6	orang	batak	tooltest	tooltest	a	nvis	3	3	3	3	hid	3	3	1	0	1
2016	6	6	orang	batak	tooltest	tooltest	a	nvis	3	3	3	4	vis	1	3	0	0	0
2016	6	6	orang	batak	tooltest	tooltest	a	nvis	3	3	3	5	vis	3	3	1	0	1
2016	6	6	orang	batak	tooltest	tooltest	a	nvis	3	3	3	6	hid	2	3	0	0	0
2016	6	6	orang	batak	tooltest	tooltest	a	nvis	3	3	3	7	vis	2	3	0	0	0
2016	6	6	orang	batak	tooltest	tooltest	a	nvis	3	3	3	8	hid	1	3	0	0	0
2016	6	6	orang	bimbo	tooltest	tooltest	a	vis	2	2	2	1	vis	2	1	0	1	0
2016	6	6	orang	bimbo	tooltest	tooltest	a	vis	2	2	2	2	hid	1	2	0	0	0
2016	6	6	orang	bimbo	tooltest	tooltest	a	vis	2	2	2	3	hid	3	1	0	0	0
2016	6	6	orang	bimbo	tooltest	tooltest	a	vis	2	2	2	4	vis	3	3	1	0	1
2016	6	6	orang	bimbo	tooltest	tooltest	a	vis	2	2	2	5	hid	2	2	1	0	1
2016	6	6	orang	bimbo	tooltest	tooltest	a	vis	2	2	2	6	vis	1	1	1	0	1
2016	6	6	orang	bimbo	tooltest	tooltest	a	vis	2	2	2	7	vis	2	2	1	0	1
2016	6	6	orang	bimbo	tooltest	tooltest	a	vis	2	2	2	8	hid	3	1	0	0	0
2016	6	6	orang	raja	tooltest	tooltest	b	vis	3	3	3	1	vis	2	2	1	0	1
2016	6	6	orang	raja	tooltest	tooltest	b	vis	3	3	3	2	vis	3	3	1	0	1
2016	6	6	orang	raja	tooltest	tooltest	b	vis	3	3	3	3	hid	1	2	0	0	0
2016	6	6	orang	raja	tooltest	tooltest	b	vis	3	3	3	4	hid	3	3	1	0	0
2016	6	6	orang	raja	tooltest	tooltest	b	vis	3	3	3	5	vis	1	1	1	0	1
2016	6	6	orang	raja	tooltest	tooltest	b	vis	3	3	3	6	hid	2	2	1	0	1
2016	6	6	orang	raja	tooltest	tooltest	b	vis	3	3	3	7	vis	1	1	1	0	1
2016	6	6	orang	raja	tooltest	tooltest	b	vis	3	3	3	8	hid	2	2	1	0	1
2016	6	6	orang	tanah	tooltest	tooltest	a	nvis	3	3	3	1	hid	1	1	1	1	1
2016	6	6	orang	tanah	tooltest	tooltest	a	nvis	3	3	3	2	vis	2	1	0	0	0
2016	6	6	orang	tanah	tooltest	tooltest	a	nvis	3	3	3	3	hid	2	1	0	0	0
2016	6	6	orang	tanah	tooltest	tooltest	a	nvis	3	3	3	4	vis	3	1	0	0	0
2016	6	6	orang	tanah	tooltest	tooltest	a	nvis	3	3	3	5	vis	1	1	1	0	1
2016	6	6	orang	tanah	tooltest	tooltest	a	nvis	3	3	3	6	hid	3	1	0	1	0
2016	6	6	orang	tanah	tooltest	tooltest	a	nvis	3	3	3	7	vis	3	2	0	0	0
2016	6	6	orang	tanah	tooltest	tooltest	a	nvis	3	3	3	8	hid	2	2	1	1	1
2016	6	6	orang	dokana	tooltest	tooltest	b	vis	3	3	3	1	vis	3	3	1	0	1
2016	6	6	orang	dokana	tooltest	tooltest	b	vis	3	3	3	2	hid	1	1	1	1	1
2016	6	6	orang	dokana	tooltest	tooltest	b	vis	3	3	3	3	vis	1	1	1	0	1
2016	6	6	orang	dokana	tooltest	tooltest	b	vis	3	3	3	4	hid	3	1	0	0	0
2016	6	6	orang	dokana	tooltest	tooltest	b	vis	3	3	3	5	hid	2	1	0	0	0
2016	6	6	orang	dokana	tooltest	tooltest	b	vis	3	3	3	6	vis	2	2	1	1	1
2016	6	6	orang	dokana	tooltest	tooltest	b	vis	3	3	3	7	vis	3	3	1	0	1
2016	6	6	orang	dokana	tooltest	tooltest	b	vis	3	3	3	8	hid	1	1	1	0	1
2016	6	6	orang	pini	tooltest	tooltest	a	nvis	3	3	3	1	vis	1	1	1	0	1
2016	6	6	orang	pini	tooltest	tooltest	a	nvis	3	3	3	2	hid	2	3	0	0	0
2016	6	6	orang	pini	tooltest	tooltest	a	nvis	3	3	3	3	vis	3	3	1	0	1
2016	6	6	orang	pini	tooltest	tooltest	a	nvis	3	3	3	4	hid	3	3	1	0	1
2016	6	6	orang	pini	tooltest	tooltest	a	nvis	3	3	3	5	hid	1	2	0	0	0
2016	6	6	orang	pini	tooltest	tooltest	a	nvis	3	3	3	6	vis	2	2	1	0	1
2016	6	6	orang	pini	tooltest	tooltest	a	nvis	3	3	3	7	hid	3	3	1	0	1
2016	6	6	orang	pini	tooltest	tooltest	a	nvis	3	3	3	8	vis	3	3	1	0	1
2016	6	6	orang	padana	tooltest	tooltest	b	vis	3	3	3	1	hid	1	3	0	0	0
2016	6	6	orang	padana	tooltest	tooltest	b	vis	3	3	3	2	vis	3	3	1	0	1
2016	6	6	orang	padana	tooltest	tooltest	b	vis	3	3	3	3	hid	2	3	0	0	0
2016	6	6	orang	padana	tooltest	tooltest	b	vis	3	3	3	4	hid	3	3	1	0	1
2016	6	6	orang	padana	tooltest	tooltest	b	vis	3	3	3	5	vis	2	2	1	0	1
2016	6	6	orang	padana	tooltest	tooltest	b	vis	3	3	3	6	hid	1	1	1	0	1
2016	6	6	orang	padana	tooltest	tooltest	b	vis	3	3	3	7	vis	3	3	1	0	1
2016	6	6	orang	padana	tooltest	tooltest	b	vis	3	3	3	8	vis	1	1	1	0	1
2016	6	7	orang	tanah	tooltest	tooltest	a	nvis	4	4	4	1	hid	3	2	0	0	0
2016	6	7	orang	tanah	tooltest	tooltest	a	nvis	4	4	4	2	vis	2	2	1	0	1
2016	6	7	orang	tanah	tooltest	tooltest	a	nvis	4	4	4	3	vis	1	1	1	0	1
2016	6	7	orang	tanah	tooltest	tooltest	a	nvis	4	4	4	4	hid	1	1	1	0	1
2016	6	7	orang	tanah	tooltest	tooltest	a	nvis	4	4	4	5	hid	2	1	0	0	0
2016	6	7	orang	tanah	tooltest	tooltest	a	nvis	4	4	4	6	vis	3	2	0	0	0
2016	6	7	orang	tanah	tooltest	tooltest	a	nvis	4	4	4	7	hid	1	1	1	0	1
2016	6	7	orang	tanah	tooltest	tooltest	a	nvis	4	4	4	8	vis	2	2	1	0	1
2016	6	7	orang	dokana	tooltest	tooltest	b	vis	4	4	4	1	hid	3	1	0	0	0
2016	6	7	orang	dokana	tooltest	tooltest	b	vis	4	4	4	2	vis	3	3	1	0	1
2016	6	7	orang	dokana	tooltest	tooltest	b	vis	4	4	4	3	hid	1	1	1	0	1
2016	6	7	orang	dokana	tooltest	tooltest	b	vis	4	4	4	4	vis	1	1	1	0	1
2016	6	7	orang	dokana	tooltest	tooltest	b	vis	4	4	4	5	hid	2	1	0	0	0
2016	6	7	orang	dokana	tooltest	tooltest	b	vis	4	4	4	6	vis	2	2	1	0	1
2016	6	7	orang	dokana	tooltest	tooltest	b	vis	4	4	4	7	hid	3	2	0	0	0
2016	6	7	orang	dokana	tooltest	tooltest	b	vis	4	4	4	8	vis	2	2	1	0	1
2016	6	7	orang	padana	tooltest	tooltest	b	vis	4	4	4	1	hid	3	1	0	0	0
2016	6	7	orang	padana	tooltest	tooltest	b	vis	4	4	4	2	vis	1	1	1	0	1
2016	6	7	orang	padana	tooltest	tooltest	b	vis	4	4	4	3	hid	1	2	0	0	0
2016	6	7	orang	padana	tooltest	tooltest	b	vis	4	4	4	4	hid	2	3	0	0	0
2016	6	7	orang	padana	tooltest	tooltest	b	vis	4	4	4	5	vis	2	2	1	0	1
2016	6	7	orang	padana	tooltest	tooltest	b	vis	4	4	4	6	vis	3	3	1	0	1
2016	6	7	orang	padana	tooltest	tooltest	b	vis	4	4	4	7	hid	1	2	0	0	0
2016	6	7	orang	padana	tooltest	tooltest	b	vis	4	4	4	8	vis	2	2	1	0	1
2016	6	7	orang	raja	tooltest	tooltest	b	vis	4	4	4	1	vis	1	1	1	0	1
2016	6	7	orang	raja	tooltest	tooltest	b	vis	4	4	4	2	vis	2	2	1	0	1
2016	6	7	orang	raja	tooltest	tooltest	b	vis	4	4	4	3	hid	3	2	0	0	0
2016	6	7	orang	raja	tooltest	tooltest	b	vis	4	4	4	4	vis	3	3	1	0	1
2016	6	7	orang	raja	tooltest	tooltest	b	vis	4	4	4	5	hid	2	2	1	0	1
2016	6	7	orang	raja	tooltest	tooltest	b	vis	4	4	4	6	hid	1	3	0	0	0
2016	6	7	orang	raja	tooltest	tooltest	b	vis	4	4	4	7	vis	2	2	1	0	1
2016	6	7	orang	raja	tooltest	tooltest	b	vis	4	4	4	8	hid	3	2	0	0	0
2016	6	7	orang	pini	tooltest	tooltest	a	nvis	4	4	4	1	hid	2	3	0	0	0
2016	6	7	orang	pini	tooltest	tooltest	a	nvis	4	4	4	2	vis	2	2	1	0	1
2016	6	7	orang	pini	tooltest	tooltest	a	nvis	4	4	4	3	hid	1	3	0	0	0
2016	6	7	orang	pini	tooltest	tooltest	a	nvis	4	4	4	4	hid	3	3	1	0	1
2016	6	7	orang	pini	tooltest	tooltest	a	nvis	4	4	4	5	vis	3	3	1	0	1
2016	6	7	orang	pini	tooltest	tooltest	a	nvis	4	4	4	6	vis	1	1	1	0	1
2016	6	7	orang	pini	tooltest	tooltest	a	nvis	4	4	4	7	hid	3	3	1	0	1
2016	6	7	orang	pini	tooltest	tooltest	a	nvis	4	4	4	8	vis	1	1	1	0	1
2016	6	7	orang	batak	tooltest	tooltest	a	nvis	4	4	4	1	vis	2	2	1	0	1
2016	6	7	orang	batak	tooltest	tooltest	a	nvis	4	4	4	2	hid	2	3	0	0	0
2016	6	7	orang	batak	tooltest	tooltest	a	nvis	4	4	4	3	vis	3	3	1	0	1
2016	6	7	orang	batak	tooltest	tooltest	a	nvis	4	4	4	4	hid	1	3	0	0	0
2016	6	7	orang	batak	tooltest	tooltest	a	nvis	4	4	4	5	vis	1	1	1	0	1
2016	6	7	orang	batak	tooltest	tooltest	a	nvis	4	4	4	6	hid	3	3	1	0	1
2016	6	7	orang	batak	tooltest	tooltest	a	nvis	4	4	4	7	vis	2	2	1	0	1
2016	6	7	orang	batak	tooltest	tooltest	a	nvis	4	4	4	8	hid	3	3	1	0	1
2016	6	13	orang	bimbo	tooltest	tooltest	a	nvis	3	3	3	1	hid	2	2	1	0	1
2016	6	13	orang	bimbo	tooltest	tooltest	a	nvis	3	3	3	2	vis	3	3	1	0	1
2016	6	13	orang	bimbo	tooltest	tooltest	a	nvis	3	3	3	3	vis	2	2	1	0	1
2016	6	13	orang	bimbo	tooltest	tooltest	a	nvis	3	3	3	4	hid	1	2	0	0	0
2016	6	13	orang	bimbo	tooltest	tooltest	a	nvis	3	3	3	5	vis	1	1	1	0	1
2016	6	13	orang	bimbo	tooltest	tooltest	a	nvis	3	3	3	6	hid	3	2	0	0	0
2016	6	13	orang	bimbo	tooltest	tooltest	a	nvis	3	3	3	7	hid	1	3	0	0	0
2016	6	13	orang	bimbo	tooltest	tooltest	a	nvis	3	3	3	8	vis	3	3	1	0	1
2016	6	13	orang	pini	foodtraining	foodtraining	-	-	1	1	1	1	-	1	1	1	-	1
2016	6	13	orang	pini	foodtraining	foodtraining	-	-	1	1	1	2	-	2	2	1	-	1
2016	6	13	orang	pini	foodtraining	foodtraining	-	-	1	1	1	3	-	3	3	1	-	1
2016	6	13	orang	pini	foodtraining	foodtraining	-	-	1	1	1	4	-	3	3	1	-	1
2016	6	13	orang	pini	foodtraining	foodtraining	-	-	1	1	1	5	-	1	1	1	-	1
2016	6	13	orang	pini	foodtraining	foodtraining	-	-	1	1	1	6	-	2	2	1	-	1
2016	6	13	orang	pini	foodtraining	foodtraining	-	-	1	1	1	7	-	3	3	1	-	1
2016	6	13	orang	pini	foodtraining	foodtraining	-	-	1	1	1	8	-	3	3	1	-	1
2016	6	13	orang	batak	foodtraining	foodtraining	-	-	1	1	1	1	-	3	3	1	-	1
2016	6	13	orang	batak	foodtraining	foodtraining	-	-	1	1	1	2	-	1	1	1	-	1
2016	6	13	orang	batak	foodtraining	foodtraining	-	-	1	1	1	3	-	3	3	1	-	1
2016	6	13	orang	batak	foodtraining	foodtraining	-	-	1	1	1	4	-	1	3	0	-	0
2016	6	13	orang	batak	foodtraining	foodtraining	-	-	1	1	1	5	-	3	3	1	-	1
2016	6	13	orang	batak	foodtraining	foodtraining	-	-	1	1	1	6	-	2	3	0	-	0
2016	6	13	orang	batak	foodtraining	foodtraining	-	-	1	1	1	7	-	2	3	0	-	0
2016	6	13	orang	batak	foodtraining	foodtraining	-	-	1	1	1	8	-	1	1	1	-	1
2016	6	13	orang	raja	foodtraining	foodtraining	-	-	1	1	1	1	-	2	2	1	-	1
2016	6	13	orang	raja	foodtraining	foodtraining	-	-	1	1	1	2	-	3	3	1	-	1
2016	6	13	orang	raja	foodtraining	foodtraining	-	-	1	1	1	3	-	1	1	1	-	1
2016	6	13	orang	raja	foodtraining	foodtraining	-	-	1	1	1	4	-	3	3	1	-	1
2016	6	13	orang	raja	foodtraining	foodtraining	-	-	1	1	1	5	-	1	1	1	-	1
2016	6	13	orang	raja	foodtraining	foodtraining	-	-	1	1	1	6	-	2	2	1	-	1
2016	6	13	orang	raja	foodtraining	foodtraining	-	-	1	1	1	7	-	1	1	1	-	1
2016	6	13	orang	raja	foodtraining	foodtraining	-	-	1	1	1	8	-	2	2	1	-	1
2016	6	13	orang	suaq	foodtraining	foodtraining	-	-	1	1	1	1	-	2	3	0	-	0
2016	6	13	orang	suaq	foodtraining	foodtraining	-	-	1	1	1	2	-	3	3	1	-	1
2016	6	13	orang	suaq	foodtraining	foodtraining	-	-	1	1	1	3	-	3	3	1	-	1
2016	6	13	orang	suaq	foodtraining	foodtraining	-	-	1	1	1	4	-	1	1	1	-	1
2016	6	13	orang	suaq	foodtraining	foodtraining	-	-	1	1	1	5	-	2	2	1	-	1
2016	6	13	orang	suaq	foodtraining	foodtraining	-	-	1	1	1	6	-	1	3	0	-	0
2016	6	13	orang	suaq	foodtraining	foodtraining	-	-	1	1	1	7	-	2	2	1	-	1
2016	6	13	orang	suaq	foodtraining	foodtraining	-	-	1	1	1	8	-	3	3	1	-	1
2016	6	13	orang	dokana	foodtraining	foodtraining	-	-	1	1	1	1	-	2	2	1	-	1
2016	6	13	orang	dokana	foodtraining	foodtraining	-	-	1	1	1	2	-	3	3	1	-	1
2016	6	13	orang	dokana	foodtraining	foodtraining	-	-	1	1	1	3	-	3	3	1	-	1
2016	6	13	orang	dokana	foodtraining	foodtraining	-	-	1	1	1	4	-	1	1	1	-	1
2016	6	13	orang	dokana	foodtraining	foodtraining	-	-	1	1	1	5	-	2	2	1	-	1
2016	6	13	orang	dokana	foodtraining	foodtraining	-	-	1	1	1	6	-	1	1	1	-	1
2016	6	13	orang	dokana	foodtraining	foodtraining	-	-	1	1	1	7	-	2	2	1	-	1
2016	6	13	orang	dokana	foodtraining	foodtraining	-	-	1	1	1	8	-	3	3	1	-	1
2016	6	13	orang	padana	foodtraining	foodtraining	-	-	1	1	1	1	-	1	1	1	-	1
2016	6	13	orang	padana	foodtraining	foodtraining	-	-	1	1	1	2	-	3	3	1	-	1
2016	6	13	orang	padana	foodtraining	foodtraining	-	-	1	1	1	3	-	2	2	1	-	1
2016	6	13	orang	padana	foodtraining	foodtraining	-	-	1	1	1	4	-	3	3	1	-	1
2016	6	13	orang	padana	foodtraining	foodtraining	-	-	1	1	1	5	-	2	2	1	-	1
2016	6	13	orang	padana	foodtraining	foodtraining	-	-	1	1	1	6	-	1	1	1	-	1
2016	6	13	orang	padana	foodtraining	foodtraining	-	-	1	1	1	7	-	3	3	1	-	1
2016	6	13	orang	padana	foodtraining	foodtraining	-	-	1	1	1	8	-	1	1	1	-	1
2016	6	13	orang	tanah	foodtraining	foodtraining	-	-	1	1	1	1	-	1	1	1	-	1
2016	6	13	orang	tanah	foodtraining	foodtraining	-	-	1	1	1	2	-	2	2	1	-	1
2016	6	13	orang	tanah	foodtraining	foodtraining	-	-	1	1	1	3	-	2	2	1	-	1
2016	6	13	orang	tanah	foodtraining	foodtraining	-	-	1	1	1	4	-	3	2	0	-	0
2016	6	13	orang	tanah	foodtraining	foodtraining	-	-	1	1	1	5	-	1	1	1	-	1
2016	6	13	orang	tanah	foodtraining	foodtraining	-	-	1	1	1	6	-	3	2	0	-	0
2016	6	13	orang	tanah	foodtraining	foodtraining	-	-	1	1	1	7	-	3	2	0	-	0
2016	6	13	orang	tanah	foodtraining	foodtraining	-	-	1	1	1	8	-	2	2	1	-	1
2016	6	14	orang	bimbo	tooltest	tooltest	a	nvis	4	4	4	1	hid	1	1	1	0	1
2016	6	14	orang	bimbo	tooltest	tooltest	a	nvis	4	4	4	2	vis	1	3	0	0	0
2016	6	14	orang	bimbo	tooltest	tooltest	a	nvis	4	4	4	3	hid	2	2	1	0	1
2016	6	14	orang	bimbo	tooltest	tooltest	a	nvis	4	4	4	4	vis	2	2	1	0	1
2016	6	14	orang	bimbo	tooltest	tooltest	a	nvis	4	4	4	5	hid	3	2	0	0	0
2016	6	14	orang	bimbo	tooltest	tooltest	a	nvis	4	4	4	6	vis	3	3	1	0	1
2016	6	14	orang	bimbo	tooltest	tooltest	a	nvis	4	4	4	7	hid	1	1	1	0	1
2016	6	14	orang	bimbo	tooltest	tooltest	a	nvis	4	4	4	8	vis	2	2	1	0	1
2016	6	14	orang	raja	foodtest	foodtest	b	nvis	1	1	5	1	vis	2	3	0	0	0
2016	6	14	orang	raja	foodtest	foodtest	b	nvis	1	1	5	2	hid	1	1	1	1	1
2016	6	14	orang	raja	foodtest	foodtest	b	nvis	1	1	5	3	vis	1	3	0	0	0
2016	6	14	orang	raja	foodtest	foodtest	b	nvis	1	1	5	4	vis	3	3	1	0	1
2016	6	14	orang	raja	foodtest	foodtest	b	nvis	1	1	5	5	hid	3	1	0	0	0
2016	6	14	orang	raja	foodtest	foodtest	b	nvis	1	1	5	6	hid	2	2	1	1	1
2016	6	14	orang	raja	foodtest	foodtest	b	nvis	1	1	5	7	vis	3	3	1	0	1
2016	6	14	orang	raja	foodtest	foodtest	b	nvis	1	1	5	8	hid	1	1	1	1	1
2016	6	14	orang	padana	foodtest	foodtest	b	nvis	1	1	5	1	hid	1	2	0	0	0
2016	6	14	orang	padana	foodtest	foodtest	b	nvis	1	1	5	2	hid	2	1	0	0	0
2016	6	14	orang	padana	foodtest	foodtest	b	nvis	1	1	5	3	vis	3	3	1	1	1
2016	6	14	orang	padana	foodtest	foodtest	b	nvis	1	1	5	4	vis	1	1	1	0	1
2016	6	14	orang	padana	foodtest	foodtest	b	nvis	1	1	5	5	hid	2	2	1	1	1
2016	6	14	orang	padana	foodtest	foodtest	b	nvis	1	1	5	6	vis	3	3	1	1	1
2016	6	14	orang	padana	foodtest	foodtest	b	nvis	1	1	5	7	vis	2	2	1	0	1
2016	6	14	orang	padana	foodtest	foodtest	b	nvis	1	1	5	8	hid	3	3	1	1	1
2016	6	14	orang	tanah	foodtest	foodtest	a	nvis	1	1	5	1	vis	2	1	0	0	0
2016	6	14	orang	tanah	foodtest	foodtest	a	nvis	1	1	5	2	hid	3	1	0	0	0
2016	6	14	orang	tanah	foodtest	foodtest	a	nvis	1	1	5	3	vis	1	1	1	0	1
2016	6	14	orang	tanah	foodtest	foodtest	a	nvis	1	1	5	4	hid	1	1	1	1	1
2016	6	14	orang	tanah	foodtest	foodtest	a	nvis	1	1	5	5	hid	2	1	0	0	0
2016	6	14	orang	tanah	foodtest	foodtest	a	nvis	1	1	5	6	vis	3	2	0	0	0
2016	6	14	orang	tanah	foodtest	foodtest	a	nvis	1	1	5	7	vis	1	1	1	0	1
2016	6	14	orang	tanah	foodtest	foodtest	a	nvis	1	1	5	8	hid	3	2	0	1	0
2016	6	14	orang	pini	foodtest	foodtest	a	nvis	1	1	5	1	hid	2	1	0	0	0
2016	6	14	orang	pini	foodtest	foodtest	a	nvis	1	1	5	2	hid	1	1	1	0	1
2016	6	14	orang	pini	foodtest	foodtest	a	nvis	1	1	5	3	vis	2	1	0	0	0
2016	6	14	orang	pini	foodtest	foodtest	a	nvis	1	1	5	4	vis	1	1	1	0	1
2016	6	14	orang	pini	foodtest	foodtest	a	nvis	1	1	5	5	hid	3	1	0	0	0
2016	6	14	orang	pini	foodtest	foodtest	a	nvis	1	1	5	6	vis	3	3	1	0	1
2016	6	14	orang	pini	foodtest	foodtest	a	nvis	1	1	5	7	hid	1	3	0	0	0
2016	6	14	orang	pini	foodtest	foodtest	a	nvis	1	1	5	8	vis	2	3	0	0	0
2016	6	14	orang	dokana	foodtest	foodtest	b	nvis	1	1	5	1	vis	1	1	1	0	1
2016	6	14	orang	dokana	foodtest	foodtest	b	nvis	1	1	5	2	hid	3	1	0	0	0
2016	6	14	orang	dokana	foodtest	foodtest	b	nvis	1	1	5	3	hid	2	3	0	0	0
2016	6	14	orang	dokana	foodtest	foodtest	b	nvis	1	1	5	4	vis	3	3	1	0	1
2016	6	14	orang	dokana	foodtest	foodtest	b	nvis	1	1	5	5	hid	1	1	1	0	1
2016	6	14	orang	dokana	foodtest	foodtest	b	nvis	1	1	5	6	vis	2	2	1	0	1
2016	6	14	orang	dokana	foodtest	foodtest	b	nvis	1	1	5	7	vis	1	1	1	0	1
2016	6	14	orang	dokana	foodtest	foodtest	b	nvis	1	1	5	8	hid	2	3	0	0	0
2016	6	14	orang	batak	foodtest	foodtest	a	nvis	1	1	5	1	hid	3	3	1	0	1
2016	6	14	orang	batak	foodtest	foodtest	a	nvis	1	1	5	2	vis	3	3	1	0	1
2016	6	14	orang	batak	foodtest	foodtest	a	nvis	1	1	5	3	vis	1	3	0	0	0
2016	6	14	orang	batak	foodtest	foodtest	a	nvis	1	1	5	4	hid	2	3	0	0	0
2016	6	14	orang	batak	foodtest	foodtest	a	nvis	1	1	5	5	vis	2	3	0	0	0
2016	6	14	orang	batak	foodtest	foodtest	a	nvis	1	1	5	6	hid	1	3	0	0	0
2016	6	14	orang	batak	foodtest	foodtest	a	nvis	1	1	5	7	hid	2	2	1	0	1
2016	6	14	orang	batak	foodtest	foodtest	a	nvis	1	1	5	8	vis	2	3	0	0	0
2016	6	17	orang	pini	foodtest	foodtest	a	nvis	2	2	6	1	vis	2	3	0	0	0
2016	6	17	orang	pini	foodtest	foodtest	a	nvis	2	2	6	2	vis	1	1	1	1	1
2016	6	17	orang	pini	foodtest	foodtest	a	nvis	2	2	6	3	hid	3	3	1	0	1
2016	6	17	orang	pini	foodtest	foodtest	a	nvis	2	2	6	4	vis	3	3	1	0	1
2016	6	17	orang	pini	foodtest	foodtest	a	nvis	2	2	6	5	hid	2	3	0	1	0
2016	6	17	orang	pini	foodtest	foodtest	a	nvis	2	2	6	6	hid	1	3	0	0	0
2016	6	17	orang	pini	foodtest	foodtest	a	nvis	2	2	6	7	vis	1	1	1	1	1
2016	6	17	orang	pini	foodtest	foodtest	a	nvis	2	2	6	8	hid	2	3	0	1	0
2016	6	17	orang	dokana	foodtest	foodtest	b	nvis	2	2	6	1	hid	1	1	1	1	1
2016	6	17	orang	dokana	foodtest	foodtest	b	nvis	2	2	6	2	vis	2	2	1	0	1
2016	6	17	orang	dokana	foodtest	foodtest	b	nvis	2	2	6	3	hid	3	3	1	1	1
2016	6	17	orang	dokana	foodtest	foodtest	b	nvis	2	2	6	4	vis	3	3	1	0	1
2016	6	17	orang	dokana	foodtest	foodtest	b	nvis	2	2	6	5	hid	2	3	0	1	0
2016	6	17	orang	dokana	foodtest	foodtest	b	nvis	2	2	6	6	vis	1	1	1	0	1
2016	6	17	orang	dokana	foodtest	foodtest	b	nvis	2	2	6	7	vis	2	2	1	1	1
2016	6	17	orang	dokana	foodtest	foodtest	b	nvis	2	2	6	8	hid	3	3	1	1	1
2016	6	17	orang	batak	foodtest	foodtest	a	nvis	2	2	6	1	hid	1	3	0	0	0
2016	6	17	orang	batak	foodtest	foodtest	a	nvis	2	2	6	2	vis	3	3	1	0	1
2016	6	17	orang	batak	foodtest	foodtest	a	nvis	2	2	6	3	hid	3	3	1	1	1
2016	6	17	orang	batak	foodtest	foodtest	a	nvis	2	2	6	4	vis	1	3	0	0	0
2016	6	17	orang	batak	foodtest	foodtest	a	nvis	2	2	6	5	hid	1	3	0	1	0
2016	6	17	orang	batak	foodtest	foodtest	a	nvis	2	2	6	6	vis	3	3	1	1	1
2016	6	17	orang	batak	foodtest	foodtest	a	nvis	2	2	6	7	hid	2	3	0	1	0
2016	6	17	orang	batak	foodtest	foodtest	a	nvis	2	2	6	8	vis	2	1	0	0	0
2016	6	17	orang	padana	foodtest	foodtest	b	nvis	2	2	6	1	hid	3	3	1	1	1
2016	6	17	orang	padana	foodtest	foodtest	b	nvis	2	2	6	2	hid	1	1	1	1	1
2016	6	17	orang	padana	foodtest	foodtest	b	nvis	2	2	6	3	vis	2	3	0	0	0
2016	6	17	orang	padana	foodtest	foodtest	b	nvis	2	2	6	4	hid	2	2	1	0	1
2016	6	17	orang	padana	foodtest	foodtest	b	nvis	2	2	6	5	vis	1	1	1	0	1
2016	6	17	orang	padana	foodtest	foodtest	b	nvis	2	2	6	6	vis	3	3	1	0	1
2016	6	17	orang	padana	foodtest	foodtest	b	nvis	2	2	6	7	hid	1	3	0	0	0
2016	6	17	orang	padana	foodtest	foodtest	b	nvis	2	2	6	8	vis	2	1	0	0	0
2016	6	17	orang	raja	foodtest	foodtest	b	nvis	2	2	6	1	hid	1	1	1	1	1
2016	6	17	orang	raja	foodtest	foodtest	b	nvis	2	2	6	2	vis	3	3	1	1	1
2016	6	17	orang	raja	foodtest	foodtest	b	nvis	2	2	6	3	vis	2	2	1	1	1
2016	6	17	orang	raja	foodtest	foodtest	b	nvis	2	2	6	4	hid	3	3	1	1	1
2016	6	17	orang	raja	foodtest	foodtest	b	nvis	2	2	6	5	vis	1	1	1	1	1
2016	6	17	orang	raja	foodtest	foodtest	b	nvis	2	2	6	6	hid	2	2	1	1	1
2016	6	17	orang	raja	foodtest	foodtest	b	nvis	2	2	6	7	vis	2	2	1	0	1
2016	6	17	orang	raja	foodtest	foodtest	b	nvis	2	2	6	8	hid	3	3	1	1	1
2016	6	17	orang	tanah	foodtest	foodtest	a	nvis	2	2	6	1	vis	3	2	0	1	0
2016	6	17	orang	tanah	foodtest	foodtest	a	nvis	2	2	6	2	vis	1	1	1	0	1
2016	6	17	orang	tanah	foodtest	foodtest	a	nvis	2	2	6	3	hid	1	1	1	0	1
2016	6	17	orang	tanah	foodtest	foodtest	a	nvis	2	2	6	4	vis	2	2	1	0	1
2016	6	17	orang	tanah	foodtest	foodtest	a	nvis	2	2	6	5	hid	3	2	0	1	0
2016	6	17	orang	tanah	foodtest	foodtest	a	nvis	2	2	6	6	hid	2	1	0	1	0
2016	6	17	orang	tanah	foodtest	foodtest	a	nvis	2	2	6	7	vis	2	2	1	0	1
2016	6	17	orang	tanah	foodtest	foodtest	a	nvis	2	2	6	8	hid	1	1	1	1	1
2016	6	17	orang	bimbo	foodtraining	foodtraining	-	-	1	1	1	1	-	2	2	1	-	1
2016	6	17	orang	bimbo	foodtraining	foodtraining	-	-	1	1	1	2	-	3	3	1	-	1
2016	6	17	orang	bimbo	foodtraining	foodtraining	-	-	1	1	1	3	-	2	2	1	-	1
2016	6	17	orang	bimbo	foodtraining	foodtraining	-	-	1	1	1	4	-	1	1	1	-	1
2016	6	17	orang	bimbo	foodtraining	foodtraining	-	-	1	1	1	5	-	1	1	1	-	1
2016	6	17	orang	bimbo	foodtraining	foodtraining	-	-	1	1	1	6	-	3	3	1	-	1
2016	6	17	orang	bimbo	foodtraining	foodtraining	-	-	1	1	1	7	-	1	1	1	-	1
2016	6	17	orang	bimbo	foodtraining	foodtraining	-	-	1	1	1	8	-	3	3	1	-	1
2016	6	18	orang	bimbo	foodtest	foodtest	a	nvis	1	1	5	1	vis	1	1	1	0	1
2016	6	18	orang	bimbo	foodtest	foodtest	a	nvis	1	1	5	2	hid	1	1	1	0	1
2016	6	18	orang	bimbo	foodtest	foodtest	a	nvis	1	1	5	3	vis	2	2	1	0	1
2016	6	18	orang	bimbo	foodtest	foodtest	a	nvis	1	1	5	4	vis	3	3	1	0	1
2016	6	18	orang	bimbo	foodtest	foodtest	a	nvis	1	1	5	5	hid	2	3	0	0	0
2016	6	18	orang	bimbo	foodtest	foodtest	a	nvis	1	1	5	6	hid	3	2	0	0	0
2016	6	18	orang	bimbo	foodtest	foodtest	a	nvis	1	1	5	7	vis	1	1	1	0	1
2016	6	18	orang	bimbo	foodtest	foodtest	a	nvis	1	1	5	8	hid	2	3	0	0	0
2016	6	18	orang	pini	tooltest2	tooltest	a	vis	1	5	7	1	hid	2	3	0	0	0
2016	6	18	orang	pini	tooltest2	tooltest	a	vis	1	5	7	2	hid	1	2	0	0	0
2016	6	18	orang	pini	tooltest2	tooltest	a	vis	1	5	7	3	vis	2	2	1	0	1
2016	6	18	orang	pini	tooltest2	tooltest	a	vis	1	5	7	4	vis	1	1	1	0	1
2016	6	18	orang	pini	tooltest2	tooltest	a	vis	1	5	7	5	hid	3	2	0	0	0
2016	6	18	orang	pini	tooltest2	tooltest	a	vis	1	5	7	6	vis	3	3	1	0	1
2016	6	18	orang	pini	tooltest2	tooltest	a	vis	1	5	7	7	hid	1	1	1	0	1
2016	6	18	orang	pini	tooltest2	tooltest	a	vis	1	5	7	8	vis	2	2	1	0	1
2016	6	18	orang	batak	tooltest2	tooltest	a	vis	1	5	7	1	hid	3	3	1	0	1
2016	6	18	orang	batak	tooltest2	tooltest	a	vis	1	5	7	2	vis	3	3	1	0	1
2016	6	18	orang	batak	tooltest2	tooltest	a	vis	1	5	7	3	vis	1	2	0	0	0
2016	6	18	orang	batak	tooltest2	tooltest	a	vis	1	5	7	4	hid	2	3	0	0	0
2016	6	18	orang	batak	tooltest2	tooltest	a	vis	1	5	7	5	vis	2	2	1	0	1
2016	6	18	orang	batak	tooltest2	tooltest	a	vis	1	5	7	6	hid	1	2	0	0	0
2016	6	18	orang	batak	tooltest2	tooltest	a	vis	1	5	7	7	hid	2	3	0	0	0
2016	6	18	orang	batak	tooltest2	tooltest	a	vis	1	5	7	8	vis	2	2	1	1	1
2016	6	18	orang	raja	tooltest2	tooltest	b	nvis	1	5	7	1	vis	2	2	1	1	1
2016	6	18	orang	raja	tooltest2	tooltest	b	nvis	1	5	7	2	hid	1	2	0	0	0
2016	6	18	orang	raja	tooltest2	tooltest	b	nvis	1	5	7	3	vis	1	1	1	0	1
2016	6	18	orang	raja	tooltest2	tooltest	b	nvis	1	5	7	4	vis	3	3	1	0	1
2016	6	18	orang	raja	tooltest2	tooltest	b	nvis	1	5	7	5	hid	3	2	0	0	0
2016	6	18	orang	raja	tooltest2	tooltest	b	nvis	1	5	7	6	hid	2	2	1	1	1
2016	6	18	orang	raja	tooltest2	tooltest	b	nvis	1	5	7	7	vis	3	3	1	0	1
2016	6	18	orang	raja	tooltest2	tooltest	b	nvis	1	5	7	8	hid	1	2	0	1	0
2016	6	18	orang	tanah	tooltest2	tooltest	a	vis	1	5	7	1	vis	2	2	1	0	1
2016	6	18	orang	tanah	tooltest2	tooltest	a	vis	1	5	7	2	hid	3	2	0	1	0
2016	6	18	orang	tanah	tooltest2	tooltest	a	vis	1	5	7	3	vis	1	1	1	0	1
2016	6	18	orang	tanah	tooltest2	tooltest	a	vis	1	5	7	4	hid	1	1	1	1	1
2016	6	18	orang	tanah	tooltest2	tooltest	a	vis	1	5	7	5	hid	2	2	1	1	1
2016	6	18	orang	tanah	tooltest2	tooltest	a	vis	1	5	7	6	vis	3	3	1	0	1
2016	6	18	orang	tanah	tooltest2	tooltest	a	vis	1	5	7	7	vis	1	1	1	0	1
2016	6	18	orang	tanah	tooltest2	tooltest	a	vis	1	5	7	8	hid	3	2	0	1	0
2016	6	18	orang	dokana	tooltest2	tooltest	b	nvis	1	5	7	1	vis	1	1	1	0	1
2016	6	18	orang	dokana	tooltest2	tooltest	b	nvis	1	5	7	2	hid	3	2	0	1	0
2016	6	18	orang	dokana	tooltest2	tooltest	b	nvis	1	5	7	3	hid	2	3	0	1	0
2016	6	18	orang	dokana	tooltest2	tooltest	b	nvis	1	5	7	4	vis	3	3	1	1	1
2016	6	18	orang	dokana	tooltest2	tooltest	b	nvis	1	5	7	5	hid	1	1	1	1	1
2016	6	18	orang	dokana	tooltest2	tooltest	b	nvis	1	5	7	6	vis	2	2	1	0	1
2016	6	18	orang	dokana	tooltest2	tooltest	b	nvis	1	5	7	7	vis	1	1	1	0	1
2016	6	18	orang	dokana	tooltest2	tooltest	b	nvis	1	5	7	8	hid	2	2	1	1	1
2016	6	18	orang	padana	tooltest2	tooltest	b	nvis	1	5	7	1	hid	1	1	1	1	1
2016	6	18	orang	padana	tooltest2	tooltest	b	nvis	1	5	7	2	hid	2	1	0	0	0
2016	6	18	orang	padana	tooltest2	tooltest	b	nvis	1	5	7	3	vis	3	3	1	0	1
2016	6	18	orang	padana	tooltest2	tooltest	b	nvis	1	5	7	4	vis	1	1	1	0	1
2016	6	18	orang	padana	tooltest2	tooltest	b	nvis	1	5	7	5	hid	2	3	0	0	0
2016	6	18	orang	padana	tooltest2	tooltest	b	nvis	1	5	7	6	vis	3	3	1	0	1
2016	6	18	orang	padana	tooltest2	tooltest	b	nvis	1	5	7	7	vis	2	1	0	0	0
2016	6	18	orang	padana	tooltest2	tooltest	b	nvis	1	5	7	8	hid	3	2	0	0	0
2016	6	20	orang	bimbo	foodtest	foodtest	a	nvis	2	2	6	1	vis	2	3	0	0	0
2016	6	20	orang	bimbo	foodtest	foodtest	a	nvis	2	2	6	2	hid	1	3	0	0	0
2016	6	20	orang	bimbo	foodtest	foodtest	a	nvis	2	2	6	3	hid	3	1	0	0	0
2016	6	20	orang	bimbo	foodtest	foodtest	a	nvis	2	2	6	4	vis	3	3	1	0	1
2016	6	20	orang	bimbo	foodtest	foodtest	a	nvis	2	2	6	5	hid	2	2	1	0	1
2016	6	20	orang	bimbo	foodtest	foodtest	a	nvis	2	2	6	6	vis	1	1	1	0	1
2016	6	20	orang	bimbo	foodtest	foodtest	a	nvis	2	2	6	7	vis	2	2	1	0	1
2016	6	20	orang	bimbo	foodtest	foodtest	a	nvis	2	2	6	8	hid	3	2	0	0	0
2016	6	20	orang	padana	tooltest2	tooltest	b	nvis	2	6	8	1	hid	3	3	1	1	1
2016	6	20	orang	padana	tooltest2	tooltest	b	nvis	2	6	8	2	hid	1	3	0	0	0
2016	6	20	orang	padana	tooltest2	tooltest	b	nvis	2	6	8	3	vis	2	2	1	0	1
2016	6	20	orang	padana	tooltest2	tooltest	b	nvis	2	6	8	4	hid	2	3	0	0	0
2016	6	20	orang	padana	tooltest2	tooltest	b	nvis	2	6	8	5	vis	1	1	1	0	1
2016	6	20	orang	padana	tooltest2	tooltest	b	nvis	2	6	8	6	vis	3	3	1	0	1
2016	6	20	orang	padana	tooltest2	tooltest	b	nvis	2	6	8	7	hid	1	1	1	0	1
2016	6	20	orang	padana	tooltest2	tooltest	b	nvis	2	6	8	8	vis	2	2	1	0	1
2016	6	20	orang	batak	tooltest2	tooltest	a	vis	2	6	8	1	hid	1	2	0	0	0
2016	6	20	orang	batak	tooltest2	tooltest	a	vis	2	6	8	2	vis	3	3	1	0	1
2016	6	20	orang	batak	tooltest2	tooltest	a	vis	2	6	8	3	hid	3	2	0	0	0
2016	6	20	orang	batak	tooltest2	tooltest	a	vis	2	6	8	4	vis	1	2	0	0	0
2016	6	20	orang	batak	tooltest2	tooltest	a	vis	2	6	8	5	hid	1	2	0	0	0
2016	6	20	orang	batak	tooltest2	tooltest	a	vis	2	6	8	6	vis	3	3	1	0	1
2016	6	20	orang	batak	tooltest2	tooltest	a	vis	2	6	8	7	hid	2	2	1	0	1
2016	6	20	orang	batak	tooltest2	tooltest	a	vis	2	6	8	8	vis	2	2	1	0	1
2016	6	20	orang	pini	tooltest2	tooltest	a	vis	2	6	8	1	vis	2	2	1	0	1
2016	6	20	orang	pini	tooltest2	tooltest	a	vis	2	6	8	2	vis	1	1	1	0	1
2016	6	20	orang	pini	tooltest2	tooltest	a	vis	2	6	8	3	hid	3	3	1	0	1
2016	6	20	orang	pini	tooltest2	tooltest	a	vis	2	6	8	4	vis	3	3	1	0	1
2016	6	20	orang	pini	tooltest2	tooltest	a	vis	2	6	8	5	hid	2	3	0	0	0
2016	6	20	orang	pini	tooltest2	tooltest	a	vis	2	6	8	6	hid	1	2	0	0	0
2016	6	20	orang	pini	tooltest2	tooltest	a	vis	2	6	8	7	vis	1	1	1	0	1
2016	6	20	orang	pini	tooltest2	tooltest	a	vis	2	6	8	8	hid	2	3	0	0	0
2016	6	20	orang	raja	tooltest2	tooltest	b	nvis	2	6	8	1	hid	1	3	0	1	0
2016	6	20	orang	raja	tooltest2	tooltest	b	nvis	2	6	8	2	vis	3	1	0	1	0
2016	6	20	orang	raja	tooltest2	tooltest	b	nvis	2	6	8	3	vis	2	2	1	1	1
2016	6	20	orang	raja	tooltest2	tooltest	b	nvis	2	6	8	4	hid	3	3	1	1	1
2016	6	20	orang	raja	tooltest2	tooltest	b	nvis	2	6	8	5	vis	1	1	1	0	1
2016	6	20	orang	raja	tooltest2	tooltest	b	nvis	2	6	8	6	hid	2	2	1	1	1
2016	6	20	orang	raja	tooltest2	tooltest	b	nvis	2	6	8	7	vis	2	2	1	1	1
2016	6	20	orang	raja	tooltest2	tooltest	b	nvis	2	6	8	8	hid	3	3	1	1	1
2016	6	20	orang	dokana	tooltest2	tooltest	b	nvis	2	6	8	1	hid	1	1	1	0	1
2016	6	20	orang	dokana	tooltest2	tooltest	b	nvis	2	6	8	2	vis	2	2	1	1	1
2016	6	20	orang	dokana	tooltest2	tooltest	b	nvis	2	6	8	3	hid	3	3	1	1	1
2016	6	20	orang	dokana	tooltest2	tooltest	b	nvis	2	6	8	4	vis	3	3	1	0	1
2016	6	20	orang	dokana	tooltest2	tooltest	b	nvis	2	6	8	5	hid	2	3	0	1	0
2016	6	20	orang	dokana	tooltest2	tooltest	b	nvis	2	6	8	6	vis	1	1	1	1	1
2016	6	20	orang	dokana	tooltest2	tooltest	b	nvis	2	6	8	7	vis	2	2	1	1	1
2016	6	20	orang	dokana	tooltest2	tooltest	b	nvis	2	6	8	8	hid	3	3	1	1	1
2016	6	20	orang	tanah	tooltest2	tooltest	a	vis	2	6	8	1	vis	3	2	0	0	0
2016	6	20	orang	tanah	tooltest2	tooltest	a	vis	2	6	8	2	vis	1	1	1	0	1
2016	6	20	orang	tanah	tooltest2	tooltest	a	vis	2	6	8	3	hid	1	1	1	1	1
2016	6	20	orang	tanah	tooltest2	tooltest	a	vis	2	6	8	4	vis	2	2	1	0	1
2016	6	20	orang	tanah	tooltest2	tooltest	a	vis	2	6	8	5	hid	3	3	1	1	1
2016	6	20	orang	tanah	tooltest2	tooltest	a	vis	2	6	8	6	hid	2	2	1	0	1
2016	6	20	orang	tanah	tooltest2	tooltest	a	vis	2	6	8	7	vis	2	2	1	0	1
2016	6	20	orang	tanah	tooltest2	tooltest	a	vis	2	6	8	8	hid	1	3	0	1	0
2016	6	21	orang	bimbo	tooltest2	tooltest	a	vis	1	5	7	1	vis	1	3	0	0	0
2016	6	21	orang	bimbo	tooltest2	tooltest	a	vis	1	5	7	2	hid	1	1	1	0	1
2016	6	21	orang	bimbo	tooltest2	tooltest	a	vis	1	5	7	3	vis	2	2	1	0	1
2016	6	21	orang	bimbo	tooltest2	tooltest	a	vis	1	5	7	4	vis	3	3	1	0	1
2016	6	21	orang	bimbo	tooltest2	tooltest	a	vis	1	5	7	5	hid	2	2	1	0	1
2016	6	21	orang	bimbo	tooltest2	tooltest	a	vis	1	5	7	6	hid	3	3	1	0	1
2016	6	21	orang	bimbo	tooltest2	tooltest	a	vis	1	5	7	7	vis	1	1	1	0	1
2016	6	21	orang	bimbo	tooltest2	tooltest	a	vis	1	5	7	8	hid	2	1	0	0	0
2016	6	21	orang	batak	tooltest2	tooltest	a	nvis	3	7	9	1	hid	3	3	1	1	1
2016	6	21	orang	batak	tooltest2	tooltest	a	nvis	3	7	9	2	vis	1	1	1	0	1
2016	6	21	orang	batak	tooltest2	tooltest	a	nvis	3	7	9	3	hid	3	1	0	0	0
2016	6	21	orang	batak	tooltest2	tooltest	a	nvis	3	7	9	4	vis	1	1	1	0	1
2016	6	21	orang	batak	tooltest2	tooltest	a	nvis	3	7	9	5	vis	3	3	1	0	1
2016	6	21	orang	batak	tooltest2	tooltest	a	nvis	3	7	9	6	hid	2	3	0	0	0
2016	6	21	orang	batak	tooltest2	tooltest	a	nvis	3	7	9	7	vis	2	3	0	0	0
2016	6	21	orang	batak	tooltest2	tooltest	a	nvis	3	7	9	8	hid	1	2	0	0	0
2016	6	21	orang	pini	tooltest2	tooltest	a	nvis	3	7	9	1	vis	1	1	1	0	1
2016	6	21	orang	pini	tooltest2	tooltest	a	nvis	3	7	9	2	hid	2	3	0	0	0
2016	6	21	orang	pini	tooltest2	tooltest	a	nvis	3	7	9	3	vis	3	3	1	0	1
2016	6	21	orang	pini	tooltest2	tooltest	a	nvis	3	7	9	4	hid	3	3	1	1	1
2016	6	21	orang	pini	tooltest2	tooltest	a	nvis	3	7	9	5	vis	1	1	1	0	1
2016	6	21	orang	pini	tooltest2	tooltest	a	nvis	3	7	9	6	hid	2	2	1	1	1
2016	6	21	orang	pini	tooltest2	tooltest	a	nvis	3	7	9	7	hid	3	3	1	1	1
2016	6	21	orang	pini	tooltest2	tooltest	a	nvis	3	7	9	8	vis	3	3	1	0	1
2016	6	21	orang	padana	tooltest2	tooltest	b	vis	3	7	9	1	hid	1	1	1	0	1
2016	6	21	orang	padana	tooltest2	tooltest	b	vis	3	7	9	2	vis	3	3	1	0	1
2016	6	21	orang	padana	tooltest2	tooltest	b	vis	3	7	9	3	hid	2	2	1	0	1
2016	6	21	orang	padana	tooltest2	tooltest	b	vis	3	7	9	4	hid	3	2	0	0	0
2016	6	21	orang	padana	tooltest2	tooltest	b	vis	3	7	9	5	vis	2	2	1	0	1
2016	6	21	orang	padana	tooltest2	tooltest	b	vis	3	7	9	6	hid	1	1	1	0	1
2016	6	21	orang	padana	tooltest2	tooltest	b	vis	3	7	9	7	vis	3	3	1	0	1
2016	6	21	orang	padana	tooltest2	tooltest	b	vis	3	7	9	8	vis	1	1	1	0	1
2016	6	21	orang	raja	tooltest2	tooltest	b	vis	3	7	9	1	vis	2	2	1	0	1
2016	6	21	orang	raja	tooltest2	tooltest	b	vis	3	7	9	2	vis	3	3	1	0	1
2016	6	21	orang	raja	tooltest2	tooltest	b	vis	3	7	9	3	hid	1	3	0	0	0
2016	6	21	orang	raja	tooltest2	tooltest	b	vis	3	7	9	4	hid	3	1	0	1	0
2016	6	21	orang	raja	tooltest2	tooltest	b	vis	3	7	9	5	vis	1	1	1	1	1
2016	6	21	orang	raja	tooltest2	tooltest	b	vis	3	7	9	6	hid	2	3	0	0	0
2016	6	21	orang	raja	tooltest2	tooltest	b	vis	3	7	9	7	vis	1	1	1	1	1
2016	6	21	orang	raja	tooltest2	tooltest	b	vis	3	7	9	8	hid	2	2	1	0	1
2016	6	21	orang	dokana	tooltest2	tooltest	b	vis	3	7	9	1	vis	3	3	1	1	1
2016	6	21	orang	dokana	tooltest2	tooltest	b	vis	3	7	9	2	hid	1	3	0	1	0
2016	6	21	orang	dokana	tooltest2	tooltest	b	vis	3	7	9	3	vis	1	1	1	0	1
2016	6	21	orang	dokana	tooltest2	tooltest	b	vis	3	7	9	4	hid	3	2	0	1	0
2016	6	21	orang	dokana	tooltest2	tooltest	b	vis	3	7	9	5	hid	2	2	1	1	1
2016	6	21	orang	dokana	tooltest2	tooltest	b	vis	3	7	9	6	vis	2	2	1	1	1
2016	6	21	orang	dokana	tooltest2	tooltest	b	vis	3	7	9	7	vis	3	3	1	1	1
2016	6	21	orang	dokana	tooltest2	tooltest	b	vis	3	7	9	8	hid	1	2	0	1	0
2016	6	21	orang	tanah	tooltest2	tooltest	a	nvis	3	7	9	1	hid	1	1	1	0	1
2016	6	21	orang	tanah	tooltest2	tooltest	a	nvis	3	7	9	2	vis	2	1	0	0	0
2016	6	21	orang	tanah	tooltest2	tooltest	a	nvis	3	7	9	3	hid	2	2	1	1	1
2016	6	21	orang	tanah	tooltest2	tooltest	a	nvis	3	7	9	4	vis	3	2	0	0	0
2016	6	21	orang	tanah	tooltest2	tooltest	a	nvis	3	7	9	5	vis	1	1	1	0	1
2016	6	21	orang	tanah	tooltest2	tooltest	a	nvis	3	7	9	6	hid	3	1	0	0	0
2016	6	21	orang	tanah	tooltest2	tooltest	a	nvis	3	7	9	7	vis	3	2	0	0	0
2016	6	21	orang	tanah	tooltest2	tooltest	a	nvis	3	7	9	8	hid	2	2	1	1	1
2016	6	22	orang	padana	tooltest2	tooltest	b	vis	4	8	10	1	hid	3	3	1	0	1
2016	6	22	orang	padana	tooltest2	tooltest	b	vis	4	8	10	2	vis	1	1	1	0	1
2016	6	22	orang	padana	tooltest2	tooltest	b	vis	4	8	10	3	hid	1	1	1	0	1
2016	6	22	orang	padana	tooltest2	tooltest	b	vis	4	8	10	4	hid	2	2	1	0	1
2016	6	22	orang	padana	tooltest2	tooltest	b	vis	4	8	10	5	vis	2	2	1	0	1
2016	6	22	orang	padana	tooltest2	tooltest	b	vis	4	8	10	6	vis	3	3	1	0	1
2016	6	22	orang	padana	tooltest2	tooltest	b	vis	4	8	10	7	hid	1	2	0	0	0
2016	6	22	orang	padana	tooltest2	tooltest	b	vis	4	8	10	8	vis	2	3	0	0	0
2016	6	22	orang	dokana	tooltest2	tooltest	b	vis	4	8	10	1	hid	3	2	0	1	0
2016	6	22	orang	dokana	tooltest2	tooltest	b	vis	4	8	10	2	vis	1	1	1	0	1
2016	6	22	orang	dokana	tooltest2	tooltest	b	vis	4	8	10	3	hid	1	2	0	1	0
2016	6	22	orang	dokana	tooltest2	tooltest	b	vis	4	8	10	4	vis	3	3	1	1	1
2016	6	22	orang	dokana	tooltest2	tooltest	b	vis	4	8	10	5	hid	2	2	1	1	1
2016	6	22	orang	dokana	tooltest2	tooltest	b	vis	4	8	10	6	vis	2	2	1	0	1
2016	6	22	orang	dokana	tooltest2	tooltest	b	vis	4	8	10	7	hid	3	2	0	0	0
2016	6	22	orang	dokana	tooltest2	tooltest	b	vis	4	8	10	8	vis	2	2	1	0	1
2016	6	22	orang	tanah	tooltest2	tooltest	a	nvis	4	8	10	1	hid	3	1	0	1	0
2016	6	22	orang	tanah	tooltest2	tooltest	a	nvis	4	8	10	2	vis	2	1	0	0	0
2016	6	22	orang	tanah	tooltest2	tooltest	a	nvis	4	8	10	3	vis	1	1	1	0	1
2016	6	22	orang	tanah	tooltest2	tooltest	a	nvis	4	8	10	4	hid	1	1	1	1	1
2016	6	22	orang	tanah	tooltest2	tooltest	a	nvis	4	8	10	5	hid	2	1	0	1	0
2016	6	22	orang	tanah	tooltest2	tooltest	a	nvis	4	8	10	6	vis	3	2	0	0	0
2016	6	22	orang	tanah	tooltest2	tooltest	a	nvis	4	8	10	7	hid	1	1	1	1	1
2016	6	22	orang	tanah	tooltest2	tooltest	a	nvis	4	8	10	8	vis	2	2	1	0	1
2016	6	22	orang	batak	tooltest2	tooltest	a	nvis	4	8	10	1	vis	2	3	0	0	0
2016	6	22	orang	batak	tooltest2	tooltest	a	nvis	4	8	10	2	hid	2	1	0	0	0
2016	6	22	orang	batak	tooltest2	tooltest	a	nvis	4	8	10	3	vis	3	3	1	0	1
2016	6	22	orang	batak	tooltest2	tooltest	a	nvis	4	8	10	4	hid	1	3	0	1	0
2016	6	22	orang	batak	tooltest2	tooltest	a	nvis	4	8	10	5	vis	1	3	0	0	0
2016	6	27	orang	batak	tooltest2	tooltest	a	nvis	4	8	10	6	hid	3	3	1	0	1
2016	6	27	orang	batak	tooltest2	tooltest	a	nvis	4	8	10	7	vis	2	3	0	0	0
2016	6	27	orang	batak	tooltest2	tooltest	a	nvis	4	8	10	8	hid	3	3	1	1	1
2016	6	27	orang	pini	tooltest2	tooltest	a	nvis	4	8	10	1	hid	3	3	1	0	1
2016	6	27	orang	pini	tooltest2	tooltest	a	nvis	4	8	10	2	vis	2	2	1	0	1
2016	6	27	orang	pini	tooltest2	tooltest	a	nvis	4	8	10	3	vis	1	1	1	0	1
2016	6	27	orang	pini	tooltest2	tooltest	a	nvis	4	8	10	4	hid	1	3	0	0	0
2016	6	27	orang	pini	tooltest2	tooltest	a	nvis	4	8	10	5	hid	2	3	0	0	0
2016	6	27	orang	pini	tooltest2	tooltest	a	nvis	4	8	10	6	vis	3	3	1	0	1
2016	6	27	orang	pini	tooltest2	tooltest	a	nvis	4	8	10	7	hid	1	3	0	0	0
2016	6	27	orang	pini	tooltest2	tooltest	a	nvis	4	8	10	8	vis	2	2	1	0	1
2016	6	27	orang	raja	tooltest2	tooltest	b	vis	4	8	10	1	vis	1	1	1	0	1
2016	6	27	orang	raja	tooltest2	tooltest	b	vis	4	8	10	2	vis	2	2	1	0	1
2016	6	27	orang	raja	tooltest2	tooltest	b	vis	4	8	10	3	hid	3	3	1	0	1
2016	6	27	orang	raja	tooltest2	tooltest	b	vis	4	8	10	4	vis	3	3	1	0	1
2016	6	27	orang	raja	tooltest2	tooltest	b	vis	4	8	10	5	hid	2	2	1	1	1
2016	6	27	orang	raja	tooltest2	tooltest	b	vis	4	8	10	6	hid	1	2	0	0	0
2016	6	27	orang	raja	tooltest2	tooltest	b	vis	4	8	10	7	vis	2	2	1	0	1
2016	6	27	orang	raja	tooltest2	tooltest	b	vis	4	8	10	8	hid	3	2	0	0	0
2016	6	27	orang	bimbo	tooltest2	tooltest	a	vis	2	6	8	1	vis	2	2	1	0	1
2016	6	27	orang	bimbo	tooltest2	tooltest	a	vis	2	6	8	2	hid	1	1	1	0	1
2016	6	27	orang	bimbo	tooltest2	tooltest	a	vis	2	6	8	3	hid	3	1	0	0	0
2016	6	27	orang	bimbo	tooltest2	tooltest	a	vis	2	6	8	4	vis	3	3	1	0	1
2016	6	27	orang	bimbo	tooltest2	tooltest	a	vis	2	6	8	5	hid	2	3	0	0	0
2016	6	27	orang	bimbo	tooltest2	tooltest	a	vis	2	6	8	6	vis	1	1	1	0	1
2016	6	27	orang	bimbo	tooltest2	tooltest	a	vis	2	6	8	7	vis	2	2	1	0	1
2016	6	27	orang	bimbo	tooltest2	tooltest	a	vis	2	6	8	8	hid	3	1	0	0	0
2016	6	27	orang	bimbo	tooltest2	tooltest	a	nvis	3	7	9	1	hid	2	3	0	0	0
2016	6	27	orang	bimbo	tooltest2	tooltest	a	nvis	3	7	9	2	vis	3	3	1	0	1
2016	6	27	orang	bimbo	tooltest2	tooltest	a	nvis	3	7	9	3	vis	2	2	1	0	1
2016	6	27	orang	bimbo	tooltest2	tooltest	a	nvis	3	7	9	4	hid	1	2	0	0	0
2016	6	27	orang	bimbo	tooltest2	tooltest	a	nvis	3	7	9	5	vis	1	1	1	0	1
2016	6	27	orang	bimbo	tooltest2	tooltest	a	nvis	3	7	9	6	hid	3	2	0	0	0
2016	6	27	orang	bimbo	tooltest2	tooltest	a	nvis	3	7	9	7	hid	1	3	0	0	0
2016	6	27	orang	bimbo	tooltest2	tooltest	a	nvis	3	7	9	8	vis	3	3	1	0	1
2016	7	4	orang	bimbo	tooltest2	tooltest	a	nvis	4	8	10	1	hid	1	1	1	0	1
2016	7	4	orang	bimbo	tooltest2	tooltest	a	nvis	4	8	10	2	vis	1	1	1	0	1
2016	7	4	orang	bimbo	tooltest2	tooltest	a	nvis	4	8	10	3	hid	2	1	0	0	0
2016	7	4	orang	bimbo	tooltest2	tooltest	a	nvis	4	8	10	4	vis	2	2	1	0	1
2016	7	4	orang	bimbo	tooltest2	tooltest	a	nvis	4	8	10	5	hid	3	2	0	0	0
2016	7	4	orang	bimbo	tooltest2	tooltest	a	nvis	4	8	10	6	vis	3	3	1	0	1
2016	7	4	orang	bimbo	tooltest2	tooltest	a	nvis	4	8	10	7	hid	1	2	0	0	0
2016	7	4	orang	bimbo	tooltest2	tooltest	a	nvis	4	8	10	8	vis	2	2	1	0	1
2016	8	13	chimp	swela	tooltest	tooltest	a	vis	1	1	1	1	vis	2	2	1	0	1
2016	8	13	chimp	swela	tooltest	tooltest	a	vis	1	1	1	2	hid	3	2	0	0	0
2016	8	13	chimp	swela	tooltest	tooltest	a	vis	1	1	1	3	vis	1	1	1	0	1
2016	8	13	chimp	swela	tooltest	tooltest	a	vis	1	1	1	4	hid	1	2	0	0	0
2016	8	13	chimp	swela	tooltest	tooltest	a	vis	1	1	1	5	hid	2	1	0	0	0
2016	8	13	chimp	swela	tooltest	tooltest	a	vis	1	1	1	6	vis	3	3	1	0	1
2016	8	13	chimp	swela	tooltest	tooltest	a	vis	1	1	1	7	vis	1	2	0	0	0
2016	8	13	chimp	swela	tooltest	tooltest	a	vis	1	1	1	8	hid	3	1	0	0	0
2016	8	13	chimp	bangolo	tooltest	tooltest	a	vis	1	1	1	1	hid	3	1	0	0	0
2016	8	13	chimp	bangolo	tooltest	tooltest	a	vis	1	1	1	2	vis	3	3	1	0	1
2016	8	13	chimp	bangolo	tooltest	tooltest	a	vis	1	1	1	3	vis	1	1	1	0	1
2016	8	13	chimp	bangolo	tooltest	tooltest	a	vis	1	1	1	4	hid	2	1	0	0	0
2016	8	13	chimp	bangolo	tooltest	tooltest	a	vis	1	1	1	5	vis	2	2	1	0	1
2016	8	13	chimp	bangolo	tooltest	tooltest	a	vis	1	1	1	6	hid	1	3	0	0	0
2016	8	13	chimp	bangolo	tooltest	tooltest	a	vis	1	1	1	7	hid	2	2	1	0	1
2016	8	13	chimp	bangolo	tooltest	tooltest	a	vis	1	1	1	8	vis	3	3	1	0	1
2016	8	13	chimp	kofi	tooltest	tooltest	b	nvis	1	1	1	1	vis	2	2	1	0	1
2016	8	13	chimp	kofi	tooltest	tooltest	b	nvis	1	1	1	2	hid	1	3	0	0	0
2016	8	13	chimp	kofi	tooltest	tooltest	b	nvis	1	1	1	3	vis	1	1	1	1	1
2016	8	13	chimp	kofi	tooltest	tooltest	b	nvis	1	1	1	4	vis	3	3	1	0	1
2016	8	13	chimp	kofi	tooltest	tooltest	b	nvis	1	1	1	5	hid	3	2	0	0	0
2016	8	13	chimp	kofi	tooltest	tooltest	b	nvis	1	1	1	6	hid	2	2	1	0	1
2016	8	13	chimp	kofi	tooltest	tooltest	b	nvis	1	1	1	7	vis	3	3	1	0	1
2016	8	13	chimp	kofi	tooltest	tooltest	b	nvis	1	1	1	8	hid	1	1	1	0	1
2016	8	13	chimp	dorien	tooltest	tooltest	b	nvis	1	1	1	1	vis	1	2	0	0	0
2016	8	13	chimp	dorien	tooltest	tooltest	b	nvis	1	1	1	2	hid	3	2	0	0	0
2016	8	13	chimp	dorien	tooltest	tooltest	b	nvis	1	1	1	3	hid	2	2	1	0	1
2016	8	13	chimp	dorien	tooltest	tooltest	b	nvis	1	1	1	4	vis	3	2	0	0	0
2016	8	13	chimp	dorien	tooltest	tooltest	b	nvis	1	1	1	5	hid	1	2	0	0	0
2016	8	13	chimp	dorien	tooltest	tooltest	b	nvis	1	1	1	6	vis	2	2	1	0	1
2016	8	13	chimp	dorien	tooltest	tooltest	b	nvis	1	1	1	7	vis	1	2	0	0	0
2016	8	13	chimp	dorien	tooltest	tooltest	b	nvis	1	1	1	8	hid	2	2	1	0	1
2016	8	13	chimp	frodo	tooltest	tooltest	a	vis	1	1	1	1	vis	1	1	1	0	1
2016	8	13	chimp	frodo	tooltest	tooltest	a	vis	1	1	1	2	hid	1	3	0	0	0
2016	8	13	chimp	frodo	tooltest	tooltest	a	vis	1	1	1	3	vis	2	2	1	0	1
2016	8	13	chimp	frodo	tooltest	tooltest	a	vis	1	1	1	4	vis	3	3	1	0	1
2016	8	13	chimp	frodo	tooltest	tooltest	a	vis	1	1	1	5	hid	2	1	0	0	0
2016	8	13	chimp	frodo	tooltest	tooltest	a	vis	1	1	1	6	hid	3	2	0	0	0
2016	8	13	chimp	frodo	tooltest	tooltest	a	vis	1	1	1	7	vis	1	1	1	0	1
2016	8	13	chimp	frodo	tooltest	tooltest	a	vis	1	1	1	8	hid	2	3	0	0	0
2016	8	13	chimp	sandra	tooltest	tooltest	b	nvis	1	1	1	1	hid	1	1	1	1	1
2016	8	13	chimp	sandra	tooltest	tooltest	b	nvis	1	1	1	2	hid	2	1	0	0	0
2016	8	13	chimp	sandra	tooltest	tooltest	b	nvis	1	1	1	3	vis	3	3	1	0	1
2016	8	13	chimp	sandra	tooltest	tooltest	b	nvis	1	1	1	4	vis	1	2	0	0	0
2016	8	13	chimp	sandra	tooltest	tooltest	b	nvis	1	1	1	5	hid	2	1	0	0	0
2016	8	13	chimp	sandra	tooltest	tooltest	b	nvis	1	1	1	6	vis	3	3	1	0	1
2016	8	13	chimp	sandra	tooltest	tooltest	b	nvis	1	1	1	7	vis	2	2	1	0	1
2016	8	13	chimp	sandra	tooltest	tooltest	b	nvis	1	1	1	8	hid	3	2	0	0	0
2016	8	14	chimp	dorien	tooltest	tooltest	b	nvis	2	2	2	1	hid	1	2	0	0	0
2016	8	14	chimp	dorien	tooltest	tooltest	b	nvis	2	2	2	2	vis	2	2	1	0	1
2016	8	14	chimp	dorien	tooltest	tooltest	b	nvis	2	2	2	3	hid	3	2	0	0	0
2016	8	14	chimp	dorien	tooltest	tooltest	b	nvis	2	2	2	4	vis	3	2	0	0	0
2016	8	14	chimp	dorien	tooltest	tooltest	b	nvis	2	2	2	5	hid	2	2	1	0	1
2016	8	14	chimp	dorien	tooltest	tooltest	b	nvis	2	2	2	6	vis	1	2	0	0	0
2016	8	14	chimp	dorien	tooltest	tooltest	b	nvis	2	2	2	7	vis	2	2	1	0	1
2016	8	14	chimp	dorien	tooltest	tooltest	b	nvis	2	2	2	8	hid	3	2	0	0	0
2016	8	14	chimp	sandra	tooltest	tooltest	b	nvis	2	2	2	1	hid	3	3	1	1	1
2016	8	14	chimp	sandra	tooltest	tooltest	b	nvis	2	2	2	2	hid	1	1	1	1	1
2016	8	14	chimp	sandra	tooltest	tooltest	b	nvis	2	2	2	3	vis	2	2	1	0	1
2016	8	14	chimp	sandra	tooltest	tooltest	b	nvis	2	2	2	4	hid	2	2	1	0	1
2016	8	14	chimp	sandra	tooltest	tooltest	b	nvis	2	2	2	5	vis	1	1	1	0	1
2016	8	14	chimp	sandra	tooltest	tooltest	b	nvis	2	2	2	6	vis	3	3	1	0	1
2016	8	14	chimp	sandra	tooltest	tooltest	b	nvis	2	2	2	7	hid	1	1	1	0	1
2016	8	14	chimp	sandra	tooltest	tooltest	b	nvis	2	2	2	8	vis	2	2	1	0	1
2016	8	14	chimp	swela	tooltest	tooltest	a	vis	2	2	2	1	vis	3	3	1	0	1
2016	8	14	chimp	swela	tooltest	tooltest	a	vis	2	2	2	2	vis	1	1	1	0	1
2016	8	14	chimp	swela	tooltest	tooltest	a	vis	2	2	2	3	hid	1	1	1	0	1
2016	8	14	chimp	swela	tooltest	tooltest	a	vis	2	2	2	4	vis	2	1	0	0	0
2016	8	14	chimp	swela	tooltest	tooltest	a	vis	2	2	2	5	hid	3	1	0	0	0
2016	8	14	chimp	swela	tooltest	tooltest	a	vis	2	2	2	6	hid	2	1	0	0	0
2016	8	14	chimp	swela	tooltest	tooltest	a	vis	2	2	2	7	vis	2	3	0	0	0
2016	8	14	chimp	swela	tooltest	tooltest	a	vis	2	2	2	8	hid	1	2	0	0	0
2016	8	14	chimp	frodo	tooltest	tooltest	a	vis	2	2	2	1	vis	2	2	1	0	1
2016	8	14	chimp	frodo	tooltest	tooltest	a	vis	2	2	2	2	hid	1	3	0	0	0
2016	8	14	chimp	frodo	tooltest	tooltest	a	vis	2	2	2	3	hid	3	2	0	0	0
2016	8	14	chimp	frodo	tooltest	tooltest	a	vis	2	2	2	4	vis	3	3	1	0	1
2016	8	14	chimp	frodo	tooltest	tooltest	a	vis	2	2	2	5	hid	2	1	0	0	0
2016	8	14	chimp	frodo	tooltest	tooltest	a	vis	2	2	2	6	vis	1	1	1	0	1
2016	8	14	chimp	frodo	tooltest	tooltest	a	vis	2	2	2	7	vis	2	2	1	0	1
2016	8	14	chimp	frodo	tooltest	tooltest	a	vis	2	2	2	8	hid	3	2	0	0	0
2016	8	14	chimp	kofi	tooltest	tooltest	b	nvis	2	2	2	1	hid	1	2	0	0	0
2016	8	14	chimp	kofi	tooltest	tooltest	b	nvis	2	2	2	2	vis	3	3	1	0	1
2016	8	14	chimp	kofi	tooltest	tooltest	b	nvis	2	2	2	3	vis	2	2	1	0	1
2016	8	14	chimp	kofi	tooltest	tooltest	b	nvis	2	2	2	4	hid	3	2	0	0	0
2016	8	14	chimp	kofi	tooltest	tooltest	b	nvis	2	2	2	5	vis	1	1	1	0	1
2016	8	14	chimp	kofi	tooltest	tooltest	b	nvis	2	2	2	6	hid	2	3	0	0	0
2016	8	14	chimp	kofi	tooltest	tooltest	b	nvis	2	2	2	7	vis	2	2	1	0	1
2016	8	14	chimp	kofi	tooltest	tooltest	b	nvis	2	2	2	8	hid	3	2	0	0	0
2016	8	16	chimp	kofi	tooltest	tooltest	b	vis	3	3	3	1	vis	2	2	1	0	1
2016	8	16	chimp	kofi	tooltest	tooltest	b	vis	3	3	3	2	vis	3	3	1	0	1
2016	8	16	chimp	kofi	tooltest	tooltest	b	vis	3	3	3	3	hid	1	2	0	0	0
2016	8	16	chimp	kofi	tooltest	tooltest	b	vis	3	3	3	4	hid	3	2	0	0	0
2016	8	16	chimp	kofi	tooltest	tooltest	b	vis	3	3	3	5	vis	1	1	1	0	1
2016	8	16	chimp	kofi	tooltest	tooltest	b	vis	3	3	3	6	hid	2	2	1	0	1
2016	8	16	chimp	kofi	tooltest	tooltest	b	vis	3	3	3	7	vis	1	1	1	0	1
2016	8	16	chimp	kofi	tooltest	tooltest	b	vis	3	3	3	8	hid	2	3	0	0	0
2016	8	16	chimp	bangolo	tooltest	tooltest	a	vis	2	2	2	1	hid	1	2	0	0	0
2016	8	16	chimp	bangolo	tooltest	tooltest	a	vis	2	2	2	2	vis	3	3	1	0	1
2016	8	16	chimp	bangolo	tooltest	tooltest	a	vis	2	2	2	3	hid	3	1	0	0	0
2016	8	16	chimp	bangolo	tooltest	tooltest	a	vis	2	2	2	4	vis	1	1	1	0	1
2016	8	16	chimp	bangolo	tooltest	tooltest	a	vis	2	2	2	5	hid	1	1	1	1	1
2016	8	16	chimp	bangolo	tooltest	tooltest	a	vis	2	2	2	6	vis	3	3	1	0	1
2016	8	16	chimp	bangolo	tooltest	tooltest	a	vis	2	2	2	7	hid	2	2	1	0	1
2016	8	16	chimp	bangolo	tooltest	tooltest	a	vis	2	2	2	8	vis	2	2	1	0	1
2016	8	16	chimp	swela	tooltest	tooltest	a	nvis	3	3	3	1	hid	1	2	0	0	0
2016	8	16	chimp	swela	tooltest	tooltest	a	nvis	3	3	3	2	vis	2	1	0	0	0
2016	8	16	chimp	swela	tooltest	tooltest	a	nvis	3	3	3	3	hid	2	2	1	0	1
2016	8	16	chimp	swela	tooltest	tooltest	a	nvis	3	3	3	4	vis	3	2	0	0	0
2016	8	16	chimp	swela	tooltest	tooltest	a	nvis	3	3	3	5	vis	1	3	0	0	0
2016	8	16	chimp	swela	tooltest	tooltest	a	nvis	3	3	3	6	hid	3	2	0	0	0
2016	8	16	chimp	swela	tooltest	tooltest	a	nvis	3	3	3	7	vis	3	2	0	0	0
2016	8	16	chimp	swela	tooltest	tooltest	a	nvis	3	3	3	8	hid	2	2	1	0	1
2016	8	16	chimp	sandra	tooltest	tooltest	b	vis	3	3	3	1	hid	1	3	0	0	0
2016	8	16	chimp	sandra	tooltest	tooltest	b	vis	3	3	3	2	vis	3	3	1	0	1
2016	8	16	chimp	sandra	tooltest	tooltest	b	vis	3	3	3	3	hid	2	3	0	0	0
2016	8	16	chimp	sandra	tooltest	tooltest	b	vis	3	3	3	4	hid	3	2	0	0	0
2016	8	16	chimp	sandra	tooltest	tooltest	b	vis	3	3	3	5	vis	2	2	1	0	1
2016	8	16	chimp	sandra	tooltest	tooltest	b	vis	3	3	3	6	hid	1	3	0	0	0
2016	8	16	chimp	sandra	tooltest	tooltest	b	vis	3	3	3	7	vis	3	3	1	0	1
2016	8	16	chimp	sandra	tooltest	tooltest	b	vis	3	3	3	8	vis	1	1	1	0	1
2016	8	16	chimp	frodo	tooltest	tooltest	a	nvis	3	3	3	1	hid	2	2	1	0	1
2016	8	16	chimp	frodo	tooltest	tooltest	a	nvis	3	3	3	2	vis	3	3	1	0	1
2016	8	16	chimp	frodo	tooltest	tooltest	a	nvis	3	3	3	3	vis	2	2	1	0	1
2016	8	16	chimp	frodo	tooltest	tooltest	a	nvis	3	3	3	4	hid	1	1	1	0	1
2016	8	16	chimp	frodo	tooltest	tooltest	a	nvis	3	3	3	5	vis	1	1	1	0	1
2016	8	16	chimp	frodo	tooltest	tooltest	a	nvis	3	3	3	6	hid	3	3	1	0	1
2016	8	16	chimp	frodo	tooltest	tooltest	a	nvis	3	3	3	7	hid	1	2	0	0	0
2016	8	16	chimp	frodo	tooltest	tooltest	a	nvis	3	3	3	8	vis	3	3	1	0	1
2016	8	16	chimp	dorien	tooltest	tooltest	b	vis	3	3	3	1	vis	3	2	0	0	0
2016	8	16	chimp	dorien	tooltest	tooltest	b	vis	3	3	3	2	hid	1	3	0	0	0
2016	8	16	chimp	dorien	tooltest	tooltest	b	vis	3	3	3	3	vis	1	3	0	0	0
2016	8	16	chimp	dorien	tooltest	tooltest	b	vis	3	3	3	4	hid	3	3	1	0	1
2016	8	16	chimp	dorien	tooltest	tooltest	b	vis	3	3	3	5	hid	2	2	1	0	1
2016	8	16	chimp	dorien	tooltest	tooltest	b	vis	3	3	3	6	vis	2	2	1	0	1
2016	8	16	chimp	dorien	tooltest	tooltest	b	vis	3	3	3	7	vis	3	2	0	0	0
2016	8	16	chimp	dorien	tooltest	tooltest	b	vis	3	3	3	8	hid	1	2	0	0	0
2016	8	17	chimp	frodo	tooltest	tooltest	a	nvis	4	4	4	1	hid	1	3	0	0	0
2016	8	17	chimp	frodo	tooltest	tooltest	a	nvis	4	4	4	2	vis	1	1	1	0	1
2016	8	17	chimp	frodo	tooltest	tooltest	a	nvis	4	4	4	3	hid	2	3	0	0	0
2016	8	17	chimp	frodo	tooltest	tooltest	a	nvis	4	4	4	4	vis	2	2	1	0	1
2016	8	17	chimp	frodo	tooltest	tooltest	a	nvis	4	4	4	5	hid	3	2	0	0	0
2016	8	17	chimp	frodo	tooltest	tooltest	a	nvis	4	4	4	6	vis	3	3	1	0	1
2016	8	17	chimp	frodo	tooltest	tooltest	a	nvis	4	4	4	7	hid	1	2	0	0	0
2016	8	17	chimp	frodo	tooltest	tooltest	a	nvis	4	4	4	8	vis	2	2	1	0	1
2016	8	17	chimp	bangolo	tooltest	tooltest	a	nvis	3	3	3	1	hid	3	3	1	1	1
2016	8	17	chimp	bangolo	tooltest	tooltest	a	nvis	3	3	3	2	vis	1	1	1	0	1
2016	8	17	chimp	bangolo	tooltest	tooltest	a	nvis	3	3	3	3	hid	3	1	0	1	0
2016	8	17	chimp	bangolo	tooltest	tooltest	a	nvis	3	3	3	4	vis	1	1	1	0	1
2016	8	17	chimp	bangolo	tooltest	tooltest	a	nvis	3	3	3	5	vis	3	3	1	0	1
2016	8	17	chimp	bangolo	tooltest	tooltest	a	nvis	3	3	3	6	hid	2	2	1	0	1
2016	8	17	chimp	bangolo	tooltest	tooltest	a	nvis	3	3	3	7	vis	2	2	1	1	1
2016	8	17	chimp	bangolo	tooltest	tooltest	a	nvis	3	3	3	8	hid	1	1	1	0	1
2016	8	17	chimp	dorien	tooltest	tooltest	b	vis	4	4	4	1	hid	3	2	0	0	0
2016	8	17	chimp	dorien	tooltest	tooltest	b	vis	4	4	4	2	vis	1	2	0	0	0
2016	8	17	chimp	dorien	tooltest	tooltest	b	vis	4	4	4	3	hid	1	1	1	0	1
2016	8	17	chimp	dorien	tooltest	tooltest	b	vis	4	4	4	4	vis	3	2	0	0	0
2016	8	17	chimp	dorien	tooltest	tooltest	b	vis	4	4	4	5	hid	2	1	0	0	0
2016	8	17	chimp	dorien	tooltest	tooltest	b	vis	4	4	4	6	vis	2	2	1	0	1
2016	8	17	chimp	dorien	tooltest	tooltest	b	vis	4	4	4	7	hid	3	2	0	0	0
2016	8	17	chimp	dorien	tooltest	tooltest	b	vis	4	4	4	8	vis	2	2	1	0	1
2016	8	17	chimp	kofi	tooltest	tooltest	b	vis	4	4	4	1	vis	1	1	1	0	1
2016	8	17	chimp	kofi	tooltest	tooltest	b	vis	4	4	4	2	vis	2	2	1	0	1
2016	8	17	chimp	kofi	tooltest	tooltest	b	vis	4	4	4	3	hid	3	2	0	1	0
2016	8	17	chimp	kofi	tooltest	tooltest	b	vis	4	4	4	4	vis	3	3	1	0	1
2016	8	17	chimp	kofi	tooltest	tooltest	b	vis	4	4	4	5	hid	2	2	1	0	1
2016	8	17	chimp	kofi	tooltest	tooltest	b	vis	4	4	4	6	hid	1	1	1	1	1
2016	8	17	chimp	kofi	tooltest	tooltest	b	vis	4	4	4	7	vis	2	2	1	0	1
2016	8	17	chimp	kofi	tooltest	tooltest	b	vis	4	4	4	8	hid	3	2	0	0	0
2016	8	17	chimp	swela	tooltest	tooltest	a	nvis	4	4	4	1	hid	3	2	0	0	0
2016	8	17	chimp	swela	tooltest	tooltest	a	nvis	4	4	4	2	vis	2	2	1	0	1
2016	8	17	chimp	swela	tooltest	tooltest	a	nvis	4	4	4	3	vis	1	1	1	0	1
2016	8	17	chimp	swela	tooltest	tooltest	a	nvis	4	4	4	4	hid	1	2	0	0	0
2016	8	17	chimp	swela	tooltest	tooltest	a	nvis	4	4	4	5	hid	2	1	0	0	0
2016	8	17	chimp	swela	tooltest	tooltest	a	nvis	4	4	4	6	vis	3	2	0	0	0
2016	8	17	chimp	swela	tooltest	tooltest	a	nvis	4	4	4	7	hid	1	2	0	0	0
2016	8	17	chimp	swela	tooltest	tooltest	a	nvis	4	4	4	8	vis	2	2	1	0	1
2016	8	17	chimp	sandra	tooltest	tooltest	b	vis	4	4	4	1	hid	3	2	0	0	0
2016	8	17	chimp	sandra	tooltest	tooltest	b	vis	4	4	4	2	vis	1	1	1	0	1
2016	8	17	chimp	sandra	tooltest	tooltest	b	vis	4	4	4	3	hid	1	1	1	0	1
2016	8	17	chimp	sandra	tooltest	tooltest	b	vis	4	4	4	4	hid	2	2	1	0	1
2016	8	17	chimp	sandra	tooltest	tooltest	b	vis	4	4	4	5	vis	2	2	1	0	1
2016	8	17	chimp	sandra	tooltest	tooltest	b	vis	4	4	4	6	vis	3	3	1	0	1
2016	8	17	chimp	sandra	tooltest	tooltest	b	vis	4	4	4	7	hid	1	1	1	0	1
2016	8	17	chimp	sandra	tooltest	tooltest	b	vis	4	4	4	8	vis	2	2	1	0	1
2016	8	18	chimp	sandra	foodtraining	foodtraining	-	-	1	1	1	1	-	2	2	1	-	1
2016	8	18	chimp	sandra	foodtraining	foodtraining	-	-	1	1	1	2	-	3	3	1	-	1
2016	8	18	chimp	sandra	foodtraining	foodtraining	-	-	1	1	1	3	-	3	3	1	-	1
2016	8	18	chimp	sandra	foodtraining	foodtraining	-	-	1	1	1	4	-	1	1	1	-	1
2016	8	18	chimp	sandra	foodtraining	foodtraining	-	-	1	1	1	5	-	2	2	1	-	1
2016	8	18	chimp	sandra	foodtraining	foodtraining	-	-	1	1	1	6	-	1	1	1	-	1
2016	8	18	chimp	sandra	foodtraining	foodtraining	-	-	1	1	1	7	-	2	2	1	-	1
2016	8	18	chimp	sandra	foodtraining	foodtraining	-	-	1	1	1	8	-	3	3	1	-	1
2016	8	18	chimp	kofi	foodtraining	foodtraining	-	-	1	1	1	1	-	1	1	1	-	1
2016	8	18	chimp	kofi	foodtraining	foodtraining	-	-	1	1	1	2	-	2	2	1	-	1
2016	8	18	chimp	kofi	foodtraining	foodtraining	-	-	1	1	1	3	-	2	2	1	-	1
2016	8	18	chimp	kofi	foodtraining	foodtraining	-	-	1	1	1	4	-	3	3	1	-	1
2016	8	18	chimp	kofi	foodtraining	foodtraining	-	-	1	1	1	5	-	1	1	1	-	1
2016	8	18	chimp	kofi	foodtraining	foodtraining	-	-	1	1	1	6	-	3	3	1	-	1
2016	8	18	chimp	kofi	foodtraining	foodtraining	-	-	1	1	1	7	-	3	3	1	-	1
2016	8	18	chimp	kofi	foodtraining	foodtraining	-	-	1	1	1	8	-	2	2	1	-	1
2016	8	18	chimp	bangolo	tooltest	tooltest	a	nvis	4	4	4	1	vis	2	2	1	1	1
2016	8	18	chimp	bangolo	tooltest	tooltest	a	nvis	4	4	4	2	hid	2	2	1	1	1
2016	8	18	chimp	bangolo	tooltest	tooltest	a	nvis	4	4	4	3	vis	3	3	1	1	1
2016	8	18	chimp	bangolo	tooltest	tooltest	a	nvis	4	4	4	4	hid	1	3	0	1	0
2016	8	18	chimp	bangolo	tooltest	tooltest	a	nvis	4	4	4	5	vis	1	1	1	1	1
2016	8	18	chimp	bangolo	tooltest	tooltest	a	nvis	4	4	4	6	hid	3	1	0	1	0
2016	8	18	chimp	bangolo	tooltest	tooltest	a	nvis	4	4	4	7	vis	2	2	1	0	1
2016	8	18	chimp	bangolo	tooltest	tooltest	a	nvis	4	4	4	8	hid	3	3	1	1	1
2016	8	18	chimp	frodo	foodtraining	foodtraining	-	-	1	1	5	1	-	2	2	1	-	1
2016	8	18	chimp	frodo	foodtraining	foodtraining	-	-	1	1	1	2	-	3	3	1	-	1
2016	8	18	chimp	frodo	foodtraining	foodtraining	-	-	1	1	1	3	-	3	3	1	-	1
2016	8	18	chimp	frodo	foodtraining	foodtraining	-	-	1	1	1	4	-	1	1	1	-	1
2016	8	18	chimp	frodo	foodtraining	foodtraining	-	-	1	1	1	5	-	2	2	1	-	1
2016	8	18	chimp	frodo	foodtraining	foodtraining	-	-	1	1	1	6	-	1	1	1	-	1
2016	8	18	chimp	frodo	foodtraining	foodtraining	-	-	1	1	1	7	-	2	2	1	-	1
2016	8	18	chimp	frodo	foodtraining	foodtraining	-	-	1	1	1	8	-	3	3	1	-	1
2016	8	18	chimp	dorien	foodtraining	foodtraining	-	-	1	1	1	1	-	1	1	1	-	1
2016	8	18	chimp	dorien	foodtraining	foodtraining	-	-	1	1	1	2	-	2	2	1	-	1
2016	8	18	chimp	dorien	foodtraining	foodtraining	-	-	1	1	1	3	-	3	3	1	-	1
2016	8	18	chimp	dorien	foodtraining	foodtraining	-	-	1	1	1	4	-	3	3	1	-	1
2016	8	18	chimp	dorien	foodtraining	foodtraining	-	-	1	1	1	5	-	1	1	1	-	1
2016	8	18	chimp	dorien	foodtraining	foodtraining	-	-	1	1	1	6	-	2	2	1	-	1
2016	8	18	chimp	dorien	foodtraining	foodtraining	-	-	1	1	1	7	-	3	3	1	-	1
2016	8	18	chimp	dorien	foodtraining	foodtraining	-	-	1	1	1	8	-	2	2	1	-	1
2016	8	18	chimp	swela	foodtraining	foodtraining	-	-	1	1	1	1	-	2	2	1	-	1
2016	8	18	chimp	swela	foodtraining	foodtraining	-	-	1	1	1	2	-	3	3	1	-	1
2016	8	18	chimp	swela	foodtraining	foodtraining	-	-	1	1	1	3	-	2	2	1	-	1
2016	8	18	chimp	swela	foodtraining	foodtraining	-	-	1	1	1	4	-	1	1	1	-	1
2016	8	18	chimp	swela	foodtraining	foodtraining	-	-	1	1	1	5	-	1	1	1	-	1
2016	8	18	chimp	swela	foodtraining	foodtraining	-	-	1	1	1	6	-	3	3	1	-	1
2016	8	18	chimp	swela	foodtraining	foodtraining	-	-	1	1	1	7	-	1	1	1	-	1
2016	8	18	chimp	swela	foodtraining	foodtraining	-	-	1	1	1	8	-	3	3	1	-	1
2016	8	18	chimp	robert	tooltest	tooltest	a	vis	1	1	1	1	hid	2	1	0	0	0
2016	8	18	chimp	robert	tooltest	tooltest	a	vis	1	1	1	2	hid	1	1	1	0	1
2016	8	18	chimp	robert	tooltest	tooltest	a	vis	1	1	1	3	vis	2	2	1	0	1
2016	8	18	chimp	robert	tooltest	tooltest	a	vis	1	1	1	4	vis	1	1	1	0	1
2016	8	18	chimp	robert	tooltest	tooltest	a	vis	1	1	1	5	hid	3	2	0	0	0
2016	8	18	chimp	robert	tooltest	tooltest	a	vis	1	1	1	6	vis	3	2	0	0	0
2016	8	18	chimp	robert	tooltest	tooltest	a	vis	1	1	1	7	hid	1	2	0	0	0
2016	8	18	chimp	robert	tooltest	tooltest	a	vis	1	1	1	8	vis	2	2	1	0	1
2016	8	19	chimp	frodo	foodtest	foodtest	-	-	1	1	5	1	hid	3	3	1	0	1
2016	8	19	chimp	frodo	foodtest	foodtest	-	-	1	1	5	2	hid	2	2	1	0	1
2016	8	19	chimp	frodo	foodtest	foodtest	-	-	1	1	5	3	vis	1	1	1	0	1
2016	8	19	chimp	frodo	foodtest	foodtest	-	-	1	1	5	4	vis	3	3	1	0	1
2016	8	19	chimp	frodo	foodtest	foodtest	-	-	1	1	5	5	hid	2	2	1	0	1
2016	8	19	chimp	frodo	foodtest	foodtest	-	-	1	1	5	6	vis	2	2	1	0	1
2016	8	19	chimp	frodo	foodtest	foodtest	-	-	1	1	5	7	hid	3	3	1	0	1
2016	8	19	chimp	frodo	foodtest	foodtest	-	-	1	1	5	8	vis	1	1	1	0	1
2016	8	19	chimp	bangolo	foodtraining	foodtraining	-	-	1	1	1	1	-	1	1	1	0	1
2016	8	19	chimp	bangolo	foodtraining	foodtraining	-	-	1	1	1	2	-	3	3	1	0	1
2016	8	19	chimp	bangolo	foodtraining	foodtraining	-	-	1	1	1	3	-	2	2	1	0	1
2016	8	19	chimp	bangolo	foodtraining	foodtraining	-	-	1	1	1	4	-	3	3	1	0	1
2016	8	19	chimp	bangolo	foodtraining	foodtraining	-	-	1	1	1	5	-	2	2	1	0	1
2016	8	19	chimp	bangolo	foodtraining	foodtraining	-	-	1	1	1	6	-	1	1	1	0	1
2016	8	19	chimp	bangolo	foodtraining	foodtraining	-	-	1	1	1	7	-	3	3	1	0	1
2016	8	19	chimp	bangolo	foodtraining	foodtraining	-	-	1	1	1	8	-	1	1	1	0	1
2016	8	19	chimp	swela	foodtest	foodtest	-	-	1	1	5	1	vis	1	1	1	0	1
2016	8	19	chimp	swela	foodtest	foodtest	-	-	1	1	5	2	hid	1	1	1	0	1
2016	8	19	chimp	swela	foodtest	foodtest	-	-	1	1	5	3	vis	2	1	0	0	0
2016	8	19	chimp	swela	foodtest	foodtest	-	-	1	1	5	4	vis	3	3	1	0	1
2016	8	19	chimp	swela	foodtest	foodtest	-	-	1	1	5	5	hid	2	1	0	0	0
2016	8	19	chimp	swela	foodtest	foodtest	-	-	1	1	5	6	hid	3	1	0	0	0
2016	8	19	chimp	swela	foodtest	foodtest	-	-	1	1	5	7	vis	1	1	1	0	1
2016	8	19	chimp	swela	foodtest	foodtest	-	-	1	1	5	8	hid	2	1	0	0	0
2016	8	19	chimp	sandra	foodtest	foodtest	-	-	1	1	5	1	vis	1	1	1	1	1
2016	8	19	chimp	sandra	foodtest	foodtest	-	-	1	1	5	2	hid	3	3	1	1	1
2016	8	19	chimp	sandra	foodtest	foodtest	-	-	1	1	5	3	hid	2	2	1	1	1
2016	8	19	chimp	sandra	foodtest	foodtest	-	-	1	1	5	4	vis	3	3	1	0	1
2016	8	19	chimp	sandra	foodtest	foodtest	-	-	1	1	5	5	hid	1	1	1	1	1
2016	8	19	chimp	sandra	foodtest	foodtest	-	-	1	1	5	6	vis	2	2	1	0	1
2016	8	19	chimp	sandra	foodtest	foodtest	-	-	1	1	5	7	vis	1	1	1	0	1
2016	8	19	chimp	sandra	foodtest	foodtest	-	-	1	1	5	8	hid	2	3	0	0	0
2016	8	19	chimp	kofi	foodtest	foodtest	-	-	1	1	5	1	vis	2	1	0	1	0
2016	8	19	chimp	kofi	foodtest	foodtest	-	-	1	1	5	2	hid	3	2	0	0	0
2016	8	19	chimp	kofi	foodtest	foodtest	-	-	1	1	5	3	vis	1	1	1	0	1
2016	8	19	chimp	kofi	foodtest	foodtest	-	-	1	1	5	4	hid	1	3	0	0	0
2016	8	19	chimp	kofi	foodtest	foodtest	-	-	1	1	5	5	hid	2	2	1	0	1
2016	8	19	chimp	kofi	foodtest	foodtest	-	-	1	1	5	6	vis	3	3	1	0	1
2016	8	19	chimp	kofi	foodtest	foodtest	-	-	1	1	5	7	vis	1	1	1	0	1
2016	8	19	chimp	kofi	foodtest	foodtest	-	-	1	1	5	8	hid	3	3	1	0	1
2016	8	19	chimp	dorien	foodtest	foodtest	-	-	1	1	5	1	hid	2	3	0	0	0
2016	8	19	chimp	dorien	foodtest	foodtest	-	-	1	1	5	2	hid	1	2	0	0	0
2016	8	19	chimp	dorien	foodtest	foodtest	-	-	1	1	5	3	vis	2	1	0	0	0
2016	8	19	chimp	dorien	foodtest	foodtest	-	-	1	1	5	4	vis	1	1	1	0	1
2016	8	19	chimp	dorien	foodtest	foodtest	-	-	1	1	5	5	hid	3	3	1	0	1
2016	8	19	chimp	dorien	foodtest	foodtest	-	-	1	1	5	6	vis	3	3	1	0	1
2016	8	19	chimp	dorien	foodtest	foodtest	-	-	1	1	5	7	hid	1	2	0	0	0
2016	8	19	chimp	dorien	foodtest	foodtest	-	-	1	1	5	8	vis	2	3	0	0	0
2016	8	19	chimp	robert	tooltest	tooltest	a	vis	2	2	2	1	vis	2	3	0	0	0
2016	8	19	chimp	robert	tooltest	tooltest	a	vis	2	2	2	2	vis	1	1	1	0	1
2016	8	19	chimp	robert	tooltest	tooltest	a	vis	2	2	2	3	hid	3	2	0	0	0
2016	8	19	chimp	robert	tooltest	tooltest	a	vis	2	2	2	4	vis	3	3	1	0	1
2016	8	19	chimp	robert	tooltest	tooltest	a	vis	2	2	2	5	hid	2	2	1	0	1
2016	8	19	chimp	robert	tooltest	tooltest	a	vis	2	2	2	6	hid	1	3	0	0	0
2016	8	19	chimp	robert	tooltest	tooltest	a	vis	2	2	2	7	vis	1	1	1	0	1
2016	8	19	chimp	robert	tooltest	tooltest	a	vis	2	2	2	8	hid	2	3	1	0	1
2016	8	22	chimp	frodo	foodtest	foodtest	-	-	2	2	6	1	hid	3	1	0	0	0
2016	8	22	chimp	frodo	foodtest	foodtest	-	-	2	2	6	2	vis	2	2	1	0	1
2016	8	22	chimp	frodo	foodtest	foodtest	-	-	2	2	6	3	hid	1	1	1	0	1
2016	8	22	chimp	frodo	foodtest	foodtest	-	-	2	2	6	4	vis	3	3	1	0	1
2016	8	22	chimp	frodo	foodtest	foodtest	-	-	2	2	6	5	vis	1	1	1	0	1
2016	8	22	chimp	frodo	foodtest	foodtest	-	-	2	2	6	6	hid	2	3	0	0	0
2016	8	22	chimp	frodo	foodtest	foodtest	-	-	2	2	6	7	hid	1	1	1	0	1
2016	8	22	chimp	frodo	foodtest	foodtest	-	-	2	2	6	8	vis	2	2	1	0	1
2016	8	22	chimp	bangolo	foodtest	foodtest	-	-	1	1	5	1	hid	1	2	0	1	0
2016	8	22	chimp	bangolo	foodtest	foodtest	-	-	1	1	5	2	hid	2	1	0	1	0
2016	8	22	chimp	bangolo	foodtest	foodtest	-	-	1	1	5	3	vis	3	3	1	0	1
2016	8	22	chimp	bangolo	foodtest	foodtest	-	-	1	1	5	4	vis	1	1	1	1	1
2016	8	22	chimp	bangolo	foodtest	foodtest	-	-	1	1	5	5	hid	2	2	1	1	1
2016	8	22	chimp	bangolo	foodtest	foodtest	-	-	1	1	5	6	vis	3	3	1	1	1
2016	8	22	chimp	bangolo	foodtest	foodtest	-	-	1	1	5	7	vis	2	2	1	1	1
2016	8	22	chimp	bangolo	foodtest	foodtest	-	-	1	1	5	8	hid	3	3	1	1	1
2016	8	22	chimp	swela	foodtest	foodtest	-	-	2	2	6	1	vis	2	1	0	0	0
2016	8	22	chimp	swela	foodtest	foodtest	-	-	2	2	6	2	hid	1	1	1	0	1
2016	8	22	chimp	swela	foodtest	foodtest	-	-	2	2	6	3	hid	3	1	0	0	0
2016	8	22	chimp	swela	foodtest	foodtest	-	-	2	2	6	4	vis	3	2	0	0	0
2016	8	22	chimp	swela	foodtest	foodtest	-	-	2	2	6	5	hid	2	2	1	0	1
2016	8	22	chimp	swela	foodtest	foodtest	-	-	2	2	6	6	vis	1	2	0	0	0
2016	8	22	chimp	swela	foodtest	foodtest	-	-	2	2	6	7	vis	2	1	0	0	0
2016	8	22	chimp	swela	foodtest	foodtest	-	-	2	2	6	8	hid	3	1	0	0	0
2016	8	22	chimp	sandra	foodtest	foodtest	-	-	2	2	6	1	hid	1	1	1	1	1
2016	8	22	chimp	sandra	foodtest	foodtest	-	-	2	2	6	2	vis	2	2	1	0	1
2016	8	22	chimp	sandra	foodtest	foodtest	-	-	2	2	6	3	hid	3	3	1	1	1
2016	8	22	chimp	sandra	foodtest	foodtest	-	-	2	2	6	4	vis	3	3	1	0	1
2016	8	22	chimp	sandra	foodtest	foodtest	-	-	2	2	6	5	hid	2	1	0	0	0
2016	8	22	chimp	sandra	foodtest	foodtest	-	-	2	2	6	6	vis	1	1	1	0	1
2016	8	22	chimp	sandra	foodtest	foodtest	-	-	2	2	6	7	vis	2	2	1	0	1
2016	8	22	chimp	sandra	foodtest	foodtest	-	-	2	2	6	8	hid	3	2	0	0	0
2016	8	22	chimp	dorien	foodtest	foodtest	-	-	2	2	6	1	vis	2	2	1	0	1
2016	8	22	chimp	dorien	foodtest	foodtest	-	-	2	2	6	2	vis	1	2	0	0	0
2016	8	22	chimp	dorien	foodtest	foodtest	-	-	2	2	6	3	hid	3	2	0	0	0
2016	8	22	chimp	dorien	foodtest	foodtest	-	-	2	2	6	4	vis	3	3	1	0	1
2016	8	22	chimp	dorien	foodtest	foodtest	-	-	2	2	6	5	hid	2	1	0	0	0
2016	8	22	chimp	dorien	foodtest	foodtest	-	-	2	2	6	6	hid	1	3	0	0	0
2016	8	22	chimp	dorien	foodtest	foodtest	-	-	2	2	6	7	vis	1	1	1	0	1
2016	8	22	chimp	dorien	foodtest	foodtest	-	-	2	2	6	8	hid	2	3	0	0	0
2016	8	22	chimp	robert	tooltest	tooltest	a	nvis	3	3	3	1	vis	1	1	1	0	1
2016	8	22	chimp	robert	tooltest	tooltest	a	nvis	3	3	3	2	hid	2	1	0	0	0
2016	8	22	chimp	robert	tooltest	tooltest	a	nvis	3	3	3	3	vis	3	1	0	0	0
2016	8	22	chimp	robert	tooltest	tooltest	a	nvis	3	3	3	4	hid	3	1	0	0	0
2016	8	22	chimp	robert	tooltest	tooltest	a	nvis	3	3	3	5	vis	1	1	1	0	1
2016	8	22	chimp	robert	tooltest	tooltest	a	nvis	3	3	3	6	hid	2	1	0	0	0
2016	8	22	chimp	robert	tooltest	tooltest	a	nvis	3	3	3	7	hid	3	1	0	0	0
2016	8	22	chimp	robert	tooltest	tooltest	a	nvis	3	3	3	8	vis	3	3	1	0	1
2016	8	23	chimp	bangolo	foodtest	foodtest	-	-	2	2	6	1	hid	3	3	1	1	1
2016	8	23	chimp	bangolo	foodtest	foodtest	-	-	2	2	6	2	hid	1	1	1	1	1
2016	8	23	chimp	bangolo	foodtest	foodtest	-	-	2	2	6	3	vis	2	2	1	1	1
2016	8	23	chimp	bangolo	foodtest	foodtest	-	-	2	2	6	4	hid	2	2	1	1	1
2016	8	23	chimp	bangolo	foodtest	foodtest	-	-	2	2	6	5	vis	1	1	1	1	1
2016	8	23	chimp	bangolo	foodtest	foodtest	-	-	2	2	6	6	vis	3	3	1	1	1
2016	8	23	chimp	bangolo	foodtest	foodtest	-	-	2	2	6	7	hid	1	1	1	1	1
2016	8	23	chimp	bangolo	foodtest	foodtest	-	-	2	2	6	8	vis	2	2	1	1	1
2016	8	23	chimp	swela	tooltest2	tooltest	a	vis	1	5	7	1	vis	2	2	1	0	1
2016	8	23	chimp	swela	tooltest2	tooltest	a	vis	1	5	7	2	hid	3	2	0	0	0
2016	8	23	chimp	swela	tooltest2	tooltest	a	vis	1	5	7	3	vis	1	1	1	0	1
2016	8	23	chimp	swela	tooltest2	tooltest	a	vis	1	5	7	4	hid	1	1	1	0	1
2016	8	23	chimp	swela	tooltest2	tooltest	a	vis	1	5	7	5	hid	2	2	1	1	1
2016	8	23	chimp	swela	tooltest2	tooltest	a	vis	1	5	7	6	vis	3	3	1	0	1
2016	8	23	chimp	swela	tooltest2	tooltest	a	vis	1	5	7	7	vis	1	1	1	0	1
2016	8	23	chimp	swela	tooltest2	tooltest	a	vis	1	5	7	8	hid	3	1	0	0	0
2016	8	23	chimp	sandra	tooltest2	tooltest	b	nvis	1	5	7	1	hid	1	3	0	1	0
2016	8	23	chimp	sandra	tooltest2	tooltest	b	nvis	1	5	7	2	hid	2	3	1	1	1
2016	8	23	chimp	sandra	tooltest2	tooltest	b	nvis	1	5	7	3	vis	3	3	1	0	1
2016	8	23	chimp	sandra	tooltest2	tooltest	b	nvis	1	5	7	4	vis	1	1	1	0	1
2016	8	23	chimp	sandra	tooltest2	tooltest	b	nvis	1	5	7	5	hid	2	2	1	1	1
2016	8	23	chimp	sandra	tooltest2	tooltest	b	nvis	1	5	7	6	vis	3	3	1	0	1
2016	8	23	chimp	sandra	tooltest2	tooltest	b	nvis	1	5	7	7	vis	2	2	1	0	1
2016	8	23	chimp	sandra	tooltest2	tooltest	b	nvis	1	5	7	8	hid	3	3	1	1	1
2016	8	23	chimp	dorien	tooltest2	tooltest	b	nvis	1	5	7	1	vis	1	2	0	0	0
2016	8	23	chimp	dorien	tooltest2	tooltest	b	nvis	1	5	7	2	hid	3	2	0	0	0
2016	8	23	chimp	dorien	tooltest2	tooltest	b	nvis	1	5	7	3	hid	2	2	1	0	1
2016	8	23	chimp	dorien	tooltest2	tooltest	b	nvis	1	5	7	4	vis	3	2	0	0	0
2016	8	23	chimp	dorien	tooltest2	tooltest	b	nvis	1	5	7	5	hid	1	2	0	0	0
2016	8	23	chimp	dorien	tooltest2	tooltest	b	nvis	1	5	7	6	vis	2	2	1	0	1
2016	8	23	chimp	dorien	tooltest2	tooltest	b	nvis	1	5	7	7	vis	1	1	1	0	1
2016	8	23	chimp	dorien	tooltest2	tooltest	b	nvis	1	5	7	8	hid	2	2	1	0	1
2016	8	23	chimp	robert	tooltest	tooltest	a	nvis	4	4	4	1	hid	3	1	0	0	0
2016	8	23	chimp	robert	tooltest	tooltest	a	nvis	4	4	4	2	vis	2	1	0	0	0
2016	8	23	chimp	robert	tooltest	tooltest	a	nvis	4	4	4	3	vis	1	1	1	0	1
2016	8	23	chimp	robert	tooltest	tooltest	a	nvis	4	4	4	4	hid	1	3	0	0	0
2016	8	23	chimp	robert	tooltest	tooltest	a	nvis	4	4	4	5	hid	2	1	0	0	0
2016	8	23	chimp	robert	tooltest	tooltest	a	nvis	4	4	4	6	vis	3	3	1	0	1
2016	8	24	chimp	robert	tooltest	tooltest	a	nvis	4	4	4	7	hid	1	1	1	0	1
2016	8	24	chimp	robert	tooltest	tooltest	a	nvis	4	4	4	8	vis	2	1	0	0	0
2016	8	24	chimp	bangolo	tooltest2	tooltest	a	vis	1	5	7	1	hid	3	3	1	1	1
2016	8	24	chimp	bangolo	tooltest2	tooltest	a	vis	1	5	7	2	vis	3	3	1	0	1
2016	8	24	chimp	bangolo	tooltest2	tooltest	a	vis	1	5	7	3	vis	1	2	0	1	0
2016	8	24	chimp	bangolo	tooltest2	tooltest	a	vis	1	5	7	4	hid	2	2	1	1	1
2016	8	24	chimp	bangolo	tooltest2	tooltest	a	vis	1	5	7	5	vis	2	2	1	1	1
2016	8	24	chimp	bangolo	tooltest2	tooltest	a	vis	1	5	7	6	hid	1	1	1	1	1
2016	8	24	chimp	bangolo	tooltest2	tooltest	a	vis	1	5	7	7	hid	2	2	1	1	1
2016	8	24	chimp	bangolo	tooltest2	tooltest	a	vis	1	5	7	8	vis	2	2	1	0	1
2016	8	24	chimp	sandra	tooltest2	tooltest	b	nvis	2	6	8	1	hid	3	3	1	1	1
2016	8	24	chimp	sandra	tooltest2	tooltest	b	nvis	2	6	8	2	hid	1	1	1	0	1
2016	8	24	chimp	sandra	tooltest2	tooltest	b	nvis	2	6	8	3	vis	2	2	1	0	1
2016	8	24	chimp	sandra	tooltest2	tooltest	b	nvis	2	6	8	4	hid	2	2	1	1	1
2016	8	24	chimp	sandra	tooltest2	tooltest	b	nvis	2	6	8	5	vis	1	1	1	0	1
2016	8	24	chimp	sandra	tooltest2	tooltest	b	nvis	2	6	8	6	vis	3	3	1	0	1
2016	8	24	chimp	sandra	tooltest2	tooltest	b	nvis	2	6	8	7	hid	1	1	1	0	1
2016	8	24	chimp	sandra	tooltest2	tooltest	b	nvis	2	6	8	8	vis	2	2	1	0	1
2016	8	24	chimp	dorien	tooltest2	tooltest	b	nvis	2	6	8	1	hid	1	2	0	0	0
2016	8	24	chimp	dorien	tooltest2	tooltest	b	nvis	2	6	8	2	vis	2	2	1	0	1
2016	8	24	chimp	dorien	tooltest2	tooltest	b	nvis	2	6	8	3	hid	3	2	0	0	0
2016	8	24	chimp	dorien	tooltest2	tooltest	b	nvis	2	6	8	4	vis	3	3	1	0	1
2016	8	24	chimp	dorien	tooltest2	tooltest	b	nvis	2	6	8	5	hid	2	2	1	0	1
2016	8	24	chimp	dorien	tooltest2	tooltest	b	nvis	2	6	8	6	vis	1	1	1	0	1
2016	8	24	chimp	dorien	tooltest2	tooltest	b	nvis	2	6	8	7	vis	2	2	1	0	1
2016	8	24	chimp	dorien	tooltest2	tooltest	b	nvis	2	6	8	8	hid	3	2	0	0	0
2016	8	24	chimp	robert	foodtraining	foodtraining	-	-	1	1	1	1	-	2	2	1		1
2016	8	24	chimp	robert	foodtraining	foodtraining	-	-	1	1	1	2	-	3	3	1		1
2016	8	24	chimp	robert	foodtraining	foodtraining	-	-	1	1	1	3	-	1	1	1		1
2016	8	24	chimp	robert	foodtraining	foodtraining	-	-	1	1	1	4	-	3	3	1		1
2016	8	24	chimp	robert	foodtraining	foodtraining	-	-	1	1	1	5	-	1	1	1		1
2016	8	24	chimp	robert	foodtraining	foodtraining	-	-	1	1	1	6	-	2	2	1		1
2016	8	24	chimp	robert	foodtraining	foodtraining	-	-	1	1	1	7	-	1	1	1		1
2016	8	24	chimp	robert	foodtraining	foodtraining	-	-	1	1	1	8	-	2	2	1		1
2016	8	24	chimp	frodo	tooltest2	tooltest	a	vis	1	5	7	1	vis	1	1	1	0	1
2016	8	24	chimp	frodo	tooltest2	tooltest	a	vis	1	5	7	2	hid	1	3	0	0	0
2016	8	24	chimp	frodo	tooltest2	tooltest	a	vis	1	5	7	3	vis	2	2	1	0	1
2016	8	24	chimp	frodo	tooltest2	tooltest	a	vis	1	5	7	4	vis	3	3	1	0	1
2016	8	24	chimp	frodo	tooltest2	tooltest	a	vis	1	5	7	5	hid	2	1	0	0	0
2016	8	24	chimp	frodo	tooltest2	tooltest	a	vis	1	5	7	6	hid	3	2	0	0	0
2016	8	24	chimp	frodo	tooltest2	tooltest	a	vis	1	5	7	7	vis	1	1	1	0	1
2016	8	24	chimp	frodo	tooltest2	tooltest	a	vis	1	5	7	8	hid	2	3	0	0	0
2016	8	24	chimp	kofi	foodtest	foodtest	-	-	2	2	6	1	vis	3	2	0	0	0
2016	8	24	chimp	kofi	foodtest	foodtest	-	-	2	2	6	2	vis	1	1	1	0	1
2016	8	24	chimp	kofi	foodtest	foodtest	-	-	2	2	6	3	hid	1	3	0	0	0
2016	8	24	chimp	kofi	foodtest	foodtest	-	-	2	2	6	4	vis	2	2	1	0	1
2016	8	24	chimp	kofi	foodtest	foodtest	-	-	2	2	6	5	hid	3	3	1	0	1
2016	8	24	chimp	kofi	foodtest	foodtest	-	-	2	2	6	6	hid	2	2	1	0	1
2016	8	24	chimp	kofi	foodtest	foodtest	-	-	2	2	6	7	vis	2	2	1	0	1
2016	8	24	chimp	kofi	foodtest	foodtest	-	-	2	2	6	8	hid	1	3	0	0	0
2016	8	25	chimp	swela	tooltest2	tooltest	a	vis	2	6	8	1	vis	3	3	1	0	1
2016	8	25	chimp	swela	tooltest2	tooltest	a	vis	2	6	8	2	vis	1	2	0	0	0
2016	8	25	chimp	swela	tooltest2	tooltest	a	vis	2	6	8	3	hid	1	2	0	0	0
2016	8	25	chimp	swela	tooltest2	tooltest	a	vis	2	6	8	4	vis	2	2	1	0	1
2016	8	25	chimp	swela	tooltest2	tooltest	a	vis	2	6	8	5	hid	3	2	0	0	0
2016	8	25	chimp	swela	tooltest2	tooltest	a	vis	2	6	8	6	hid	2	1	0	0	0
2016	8	25	chimp	swela	tooltest2	tooltest	a	vis	2	6	8	7	vis	2	2	1	0	1
2016	8	25	chimp	swela	tooltest2	tooltest	a	vis	2	6	8	8	hid	1	2	0	0	0
2016	8	25	chimp	bangolo	tooltest2	tooltest	a	vis	2	6	8	1	hid	1	1	1	1	1
2016	8	25	chimp	bangolo	tooltest2	tooltest	a	vis	2	6	8	2	vis	3	3	1	1	1
2016	8	25	chimp	bangolo	tooltest2	tooltest	a	vis	2	6	8	3	hid	3	1	0	1	0
2016	8	25	chimp	bangolo	tooltest2	tooltest	a	vis	2	6	8	4	vis	1	1	1	0	1
2016	8	25	chimp	bangolo	tooltest2	tooltest	a	vis	2	6	8	5	vis	1	1	1	0	1
2016	8	25	chimp	bangolo	tooltest2	tooltest	a	vis	2	6	8	6	hid	3	3	1	1	1
2016	8	25	chimp	bangolo	tooltest2	tooltest	a	vis	2	6	8	7	hid	2	2	1	1	1
2016	8	25	chimp	bangolo	tooltest2	tooltest	a	vis	2	6	8	8	vis	2	2	1	0	1
2016	8	25	chimp	sandra	tooltest2	tooltest	b	vis	3	7	9	1	hid	1	1	1	0	1
2016	8	25	chimp	sandra	tooltest2	tooltest	b	vis	3	7	9	2	vis	3	3	1	0	1
2016	8	25	chimp	sandra	tooltest2	tooltest	b	vis	3	7	9	3	hid	2	1	0	0	0
2016	8	25	chimp	sandra	tooltest2	tooltest	b	vis	3	7	9	4	hid	3	1	0	0	0
2016	8	25	chimp	sandra	tooltest2	tooltest	b	vis	3	7	9	5	vis	2	2	1	0	1
2016	8	25	chimp	sandra	tooltest2	tooltest	b	vis	3	7	9	6	hid	1	1	1	0	1
2016	8	25	chimp	sandra	tooltest2	tooltest	b	vis	3	7	9	7	vis	3	3	1	0	1
2016	8	25	chimp	sandra	tooltest2	tooltest	b	vis	3	7	9	8	vis	1	1	1	0	1
2016	8	25	chimp	dorien	tooltest2	tooltest	b	vis	3	7	9	1	vis	3	2	0	0	1
2016	8	25	chimp	dorien	tooltest2	tooltest	b	vis	3	7	9	2	hid	1	1	1	0	1
2016	8	25	chimp	dorien	tooltest2	tooltest	b	vis	3	7	9	3	vis	1	1	1	0	1
2016	8	25	chimp	dorien	tooltest2	tooltest	b	vis	3	7	9	4	hid	3	1	0	0	0
2016	8	25	chimp	dorien	tooltest2	tooltest	b	vis	3	7	9	5	hid	3	1	0	0	0
2016	8	25	chimp	dorien	tooltest2	tooltest	b	vis	3	7	9	6	vis	2	2	1	0	1
2016	8	25	chimp	dorien	tooltest2	tooltest	b	vis	3	7	9	7	vis	3	3	1	0	1
2016	8	25	chimp	dorien	tooltest2	tooltest	b	vis	3	7	9	8	hid	1	2	0	0	0
2016	8	25	chimp	robert	foodtest	foodtest	-	-	1	1	5	1	vis	2	2	1	0	1
2016	8	25	chimp	robert	foodtest	foodtest	-	-	1	1	5	2	hid	1	1	1	0	1
2016	8	25	chimp	robert	foodtest	foodtest	-	-	1	1	5	3	vis	1	1	1	0	1
2016	8	25	chimp	robert	foodtest	foodtest	-	-	1	1	5	4	vis	3	3	1	0	1
2016	8	25	chimp	robert	foodtest	foodtest	-	-	1	1	5	5	hid	3	1	0	0	0
2016	8	25	chimp	robert	foodtest	foodtest	-	-	1	1	5	6	hid	2	2	1	0	1
2016	8	25	chimp	robert	foodtest	foodtest	-	-	1	1	5	7	vis	3	3	1	0	1
2016	8	25	chimp	robert	foodtest	foodtest	-	-	1	1	5	8	hid	1	2	0	0	0
2016	8	25	chimp	kofi	tooltest2	tooltest	b	nvis	1	5	7	1	vis	2	2	1	0	1
2016	8	25	chimp	kofi	tooltest2	tooltest	b	nvis	1	5	7	2	hid	1	1	1	0	1
2016	8	25	chimp	kofi	tooltest2	tooltest	b	nvis	1	5	7	3	vis	1	1	1	0	1
2016	8	25	chimp	kofi	tooltest2	tooltest	b	nvis	1	5	7	4	vis	3	3	1	0	1
2016	8	25	chimp	kofi	tooltest2	tooltest	b	nvis	1	5	7	5	hid	3	1	0	0	0
2016	8	25	chimp	kofi	tooltest2	tooltest	b	nvis	1	5	7	6	hid	3	1	0	0	0
2016	8	25	chimp	kofi	tooltest2	tooltest	b	nvis	1	5	7	7	vis	3	3	1	0	1
2016	8	25	chimp	kofi	tooltest2	tooltest	b	nvis	1	5	7	8	hid	1	1	1	0	1
2016	8	25	chimp	frodo	tooltest2	tooltest	a	vis	2	6	8	1	vis	2	2	1	0	1
2016	8	25	chimp	frodo	tooltest2	tooltest	a	vis	2	6	8	2	hid	1	2	0	0	0
2016	8	25	chimp	frodo	tooltest2	tooltest	a	vis	2	6	8	3	hid	3	1	0	0	0
2016	8	25	chimp	frodo	tooltest2	tooltest	a	vis	2	6	8	4	vis	3	3	1	0	1
2016	8	26	chimp	frodo	tooltest2	tooltest	a	vis	2	6	8	5	hid	2	1	0	0	0
2016	8	26	chimp	frodo	tooltest2	tooltest	a	vis	2	6	8	6	vis	1	1	1	0	1
2016	8	26	chimp	frodo	tooltest2	tooltest	a	vis	2	6	8	7	vis	2	2	1	0	1
2016	8	26	chimp	frodo	tooltest2	tooltest	a	vis	2	6	8	8	hid	3	1	0	0	0
2016	8	26	chimp	swela	tooltest2	tooltest	a	nvis	3	7	9	1	hid	1	1	1	1	1
2016	8	26	chimp	swela	tooltest2	tooltest	a	nvis	3	7	9	2	vis	2	2	1	0	1
2016	8	26	chimp	swela	tooltest2	tooltest	a	nvis	3	7	9	3	hid	2	2	1	0	1
2016	8	26	chimp	swela	tooltest2	tooltest	a	nvis	3	7	9	4	vis	3	3	1	0	1
2016	8	26	chimp	swela	tooltest2	tooltest	a	nvis	3	7	9	5	vis	1	1	1	0	1
2016	8	26	chimp	swela	tooltest2	tooltest	a	nvis	3	7	9	6	hid	3	1	0	0	0
2016	8	26	chimp	swela	tooltest2	tooltest	a	nvis	3	7	9	7	vis	3	3	1	0	1
2016	8	26	chimp	swela	tooltest2	tooltest	a	nvis	3	7	9	8	hid	2	2	1	0	1
2016	8	26	chimp	bangolo	tooltest2	tooltest	a	nvis	3	7	9	1	hid	3	3	1	1	1
2016	8	26	chimp	bangolo	tooltest2	tooltest	a	nvis	3	7	9	2	vis	1	1	1	1	1
2016	8	26	chimp	bangolo	tooltest2	tooltest	a	nvis	3	7	9	3	hid	3	3	1	1	1
2016	8	26	chimp	bangolo	tooltest2	tooltest	a	nvis	3	7	9	4	vis	1	1	1	1	1
2016	8	26	chimp	bangolo	tooltest2	tooltest	a	nvis	3	7	9	5	vis	3	3	1	0	1
2016	8	26	chimp	bangolo	tooltest2	tooltest	a	nvis	3	7	9	6	hid	2	2	1	1	1
2016	8	26	chimp	bangolo	tooltest2	tooltest	a	nvis	3	7	9	7	vis	2	2	1	0	1
2016	8	26	chimp	bangolo	tooltest2	tooltest	a	nvis	3	7	9	8	hid	1	1	1	1	1
2016	8	26	chimp	sandra	tooltest2	tooltest	b	vis	4	8	10	1	hid	3	3	1	1	1
2016	8	26	chimp	sandra	tooltest2	tooltest	b	vis	4	8	10	2	vis	1	1	1	0	1
2016	8	26	chimp	sandra	tooltest2	tooltest	b	vis	4	8	10	3	hid	1	2	0	1	0
2016	8	26	chimp	sandra	tooltest2	tooltest	b	vis	4	8	10	4	hid	2	2	1	0	1
2016	8	26	chimp	sandra	tooltest2	tooltest	b	vis	4	8	10	5	vis	2	2	1	0	1
2016	8	26	chimp	sandra	tooltest2	tooltest	b	vis	4	8	10	6	vis	3	3	1	0	1
2016	8	26	chimp	sandra	tooltest2	tooltest	b	vis	4	8	10	7	hid	1	1	1	1	1
2016	8	26	chimp	sandra	tooltest2	tooltest	b	vis	4	8	10	8	vis	2	2	1	0	1
2016	8	26	chimp	dorien	tooltest2	tooltest	b	vis	4	8	10	1	hid	2	1	0	0	0
2016	8	26	chimp	dorien	tooltest2	tooltest	b	vis	4	8	10	2	vis	1	1	1	0	1
2016	8	26	chimp	dorien	tooltest2	tooltest	b	vis	4	8	10	3	hid	1	1	1	0	1
2016	8	26	chimp	dorien	tooltest2	tooltest	b	vis	4	8	10	4	vis	3	1	0	0	0
2016	8	26	chimp	dorien	tooltest2	tooltest	b	vis	4	8	10	5	hid	2	1	0	0	0
2016	8	26	chimp	dorien	tooltest2	tooltest	b	vis	4	8	10	6	vis	2	2	1	0	1
2016	8	26	chimp	dorien	tooltest2	tooltest	b	vis	4	8	10	7	hid	3	1	0	0	0
2016	8	26	chimp	dorien	tooltest2	tooltest	b	vis	4	8	10	8	vis	2	2	1	0	1
2016	8	26	chimp	robert	foodtest	foodtest	-	-	2	2	6	1	hid	1	1	1	0	1
2016	8	26	chimp	robert	foodtest	foodtest	-	-	2	2	6	2	vis	3	3	1	0	1
2016	8	26	chimp	robert	foodtest	foodtest	-	-	2	2	6	3	vis	2	2	1	0	1
2016	8	26	chimp	robert	foodtest	foodtest	-	-	2	2	6	4	hid	3	1	0	0	0
2016	8	26	chimp	robert	foodtest	foodtest	-	-	2	2	6	5	vis	1	1	1	0	1
2016	8	26	chimp	robert	foodtest	foodtest	-	-	2	2	6	6	hid	2	2	1	0	1
2016	8	26	chimp	robert	foodtest	foodtest	-	-	2	2	6	7	vis	2	2	1	0	1
2016	8	26	chimp	robert	foodtest	foodtest	-	-	2	2	6	8	hid	3	2	0	0	0
2016	8	29	chimp	kofi	tooltest2	tooltest	b	nvis	2	6	8	1	hid	1	1	1	0	1
2016	8	29	chimp	kofi	tooltest2	tooltest	b	nvis	2	6	8	2	vis	3	3	1	0	1
2016	8	29	chimp	kofi	tooltest2	tooltest	b	nvis	2	6	8	3	vis	2	3	0	0	0
2016	8	29	chimp	kofi	tooltest2	tooltest	b	nvis	2	6	8	4	hid	2	2	1	0	1
2016	8	29	chimp	kofi	tooltest2	tooltest	b	nvis	2	6	8	5	vis	1	1	1	0	1
2016	8	29	chimp	kofi	tooltest2	tooltest	b	nvis	2	6	8	6	hid	2	2	1	1	1
2016	8	29	chimp	kofi	tooltest2	tooltest	b	nvis	2	6	8	7	vis	2	2	1	0	1
2016	8	29	chimp	kofi	tooltest2	tooltest	b	nvis	2	6	8	8	hid	3	2	0	0	0
2016	8	29	chimp	frodo	tooltest2	tooltest	a	nvis	3	7	9	1	hid	2	2	1	0	1
2016	8	29	chimp	frodo	tooltest2	tooltest	a	nvis	3	7	9	2	vis	3	3	1	0	1
2016	8	29	chimp	frodo	tooltest2	tooltest	a	nvis	3	7	9	3	vis	2	2	1	0	1
2016	8	29	chimp	frodo	tooltest2	tooltest	a	nvis	3	7	9	4	hid	1	1	1	0	1
2016	8	29	chimp	frodo	tooltest2	tooltest	a	nvis	3	7	9	5	vis	1	1	1	0	1
2016	8	29	chimp	frodo	tooltest2	tooltest	a	nvis	3	7	9	6	hid	3	3	1	0	1
2016	8	29	chimp	frodo	tooltest2	tooltest	a	nvis	3	7	9	7	hid	1	2	0	0	0
2016	8	29	chimp	frodo	tooltest2	tooltest	a	nvis	3	7	9	8	vis	3	3	1	0	1
2016	8	29	chimp	swela	tooltest2	tooltest	a	nvis	4	8	10	1	hid	3	1	0	0	0
2016	8	29	chimp	swela	tooltest2	tooltest	a	nvis	4	8	10	2	vis	2	2	1	0	1
2016	8	29	chimp	swela	tooltest2	tooltest	a	nvis	4	8	10	3	vis	1	1	1	0	1
2016	8	29	chimp	swela	tooltest2	tooltest	a	nvis	4	8	10	4	hid	1	1	1	0	1
2016	8	29	chimp	swela	tooltest2	tooltest	a	nvis	4	8	10	5	hid	2	1	0	0	0
2016	8	29	chimp	swela	tooltest2	tooltest	a	nvis	4	8	10	6	vis	3	2	0	0	0
2016	8	29	chimp	swela	tooltest2	tooltest	a	nvis	4	8	10	7	hid	1	2	0	0	0
2016	8	29	chimp	swela	tooltest2	tooltest	a	nvis	4	8	10	8	vis	2	2	1	0	1
2016	8	29	chimp	bangolo	tooltest2	tooltest	a	nvis	4	8	10	1	vis	2	3	0	0	0
2016	8	29	chimp	bangolo	tooltest2	tooltest	a	nvis	4	8	10	2	hid	2	2	1	1	1
2016	8	29	chimp	bangolo	tooltest2	tooltest	a	nvis	4	8	10	3	vis	3	3	1	0	1
2016	8	29	chimp	bangolo	tooltest2	tooltest	a	nvis	4	8	10	4	hid	1	1	1	1	1
2016	8	29	chimp	bangolo	tooltest2	tooltest	a	nvis	4	8	10	5	vis	1	1	1	1	1
2016	8	29	chimp	bangolo	tooltest2	tooltest	a	nvis	4	8	10	6	hid	3	3	1	1	1
2016	8	29	chimp	bangolo	tooltest2	tooltest	a	nvis	4	8	10	7	vis	2	2	1	1	1
2016	8	29	chimp	bangolo	tooltest2	tooltest	a	nvis	4	8	10	8	hid	3	3	1	1	1
2016	8	29	chimp	robert	tooltest2	tooltest	a	vis	1	5	7	1	hid	2	1	0	0	0
2016	8	29	chimp	robert	tooltest2	tooltest	a	vis	1	5	7	2	hid	1	3	0	0	0
2016	8	29	chimp	robert	tooltest2	tooltest	a	vis	1	5	7	3	vis	2	2	1	0	1
2016	8	29	chimp	robert	tooltest2	tooltest	a	vis	1	5	7	4	vis	1	1	1	0	1
2016	8	29	chimp	robert	tooltest2	tooltest	a	vis	1	5	7	5	vis	3	3	1	0	1
2016	8	29	chimp	robert	tooltest2	tooltest	a	vis	1	5	7	6	hid	3	2	0	0	0
2016	8	29	chimp	robert	tooltest2	tooltest	a	vis	1	5	7	7	hid	1	3	0	0	0
2016	8	29	chimp	robert	tooltest2	tooltest	a	vis	1	5	7	8	vis	2	2	1	0	1
2016	8	30	chimp	robert	tooltest2	tooltest	a	vis	2	6	8	1	vis	2	2	1	0	1
2016	8	30	chimp	robert	tooltest2	tooltest	a	vis	2	6	8	2	vis	1	3	0	0	0
2016	8	30	chimp	robert	tooltest2	tooltest	a	vis	2	6	8	3	hid	3	2	0	0	0
2016	8	30	chimp	robert	tooltest2	tooltest	a	vis	2	6	8	4	vis	3	3	1	0	1
2016	8	30	chimp	robert	tooltest2	tooltest	a	vis	2	6	8	5	hid	2	3	0	0	0
2016	8	30	chimp	robert	tooltest2	tooltest	a	vis	2	6	8	6	hid	1	2	0	0	0
2016	8	30	chimp	robert	tooltest2	tooltest	a	vis	2	6	8	7	vis	1	2	0	0	0
2016	8	30	chimp	robert	tooltest2	tooltest	a	vis	2	6	8	8	hid	2	3	0	0	0
2016	8	30	chimp	kofi	tooltest2	tooltest	b	vis	3	7	9	1	vis	2	2	1	0	1
2016	8	30	chimp	kofi	tooltest2	tooltest	b	vis	3	7	9	2	vis	3	3	1	0	1
2016	8	30	chimp	kofi	tooltest2	tooltest	b	vis	3	7	9	3	hid	1	2	0	0	0
2016	8	30	chimp	kofi	tooltest2	tooltest	b	vis	3	7	9	4	hid	3	3	1	0	1
2016	8	30	chimp	kofi	tooltest2	tooltest	b	vis	3	7	9	5	vis	1	1	1	0	1
2016	8	30	chimp	kofi	tooltest2	tooltest	b	vis	3	7	9	6	hid	2	2	1	0	1
2016	8	30	chimp	kofi	tooltest2	tooltest	b	vis	3	7	9	7	vis	1	1	1	0	1
2016	8	30	chimp	kofi	tooltest2	tooltest	b	vis	3	7	9	8	hid	2	2	1	0	1
2016	8	30	chimp	frodo	tooltest2	tooltest	a	nvis	4	8	10	1	hid	1	2	0	0	0
2016	8	30	chimp	frodo	tooltest2	tooltest	a	nvis	4	8	10	2	vis	1	1	1	0	1
2016	8	30	chimp	frodo	tooltest2	tooltest	a	nvis	4	8	10	3	hid	2	3	0	0	0
2016	8	30	chimp	frodo	tooltest2	tooltest	a	nvis	4	8	10	4	vis	2	2	1	0	1
2016	8	30	chimp	frodo	tooltest2	tooltest	a	nvis	4	8	10	5	hid	3	1	0	0	0
2016	8	30	chimp	frodo	tooltest2	tooltest	a	nvis	4	8	10	6	vis	3	3	1	0	1
2016	8	30	chimp	frodo	tooltest2	tooltest	a	nvis	4	8	10	7	hid	1	1	1	0	1
2016	8	30	chimp	frodo	tooltest2	tooltest	a	nvis	4	8	10	8	vis	2	2	1	0	1
2016	8	31	chimp	robert	tooltest2	tooltest	a	nvis	3	7	9	1	vis	1	1	1	0	1
2016	8	31	chimp	robert	tooltest2	tooltest	a	nvis	3	7	9	2	hid	2	1	0	0	0
2016	8	31	chimp	robert	tooltest2	tooltest	a	nvis	3	7	9	3	vis	3	3	1	0	1
2016	8	31	chimp	robert	tooltest2	tooltest	a	nvis	3	7	9	4	hid	3	1	0	0	0
2016	8	31	chimp	robert	tooltest2	tooltest	a	nvis	3	7	9	5	vis	1	1	1	0	1
2016	8	31	chimp	robert	tooltest2	tooltest	a	nvis	3	7	9	6	hid	2	2	1	0	1
2016	8	31	chimp	robert	tooltest2	tooltest	a	nvis	3	7	9	7	hid	3	3	1	0	1
2016	8	31	chimp	robert	tooltest2	tooltest	a	nvis	3	7	9	8	vis	3	3	1	0	1
2016	8	31	chimp	kofi	tooltest2	tooltest	b	vis	4	8	10	1	vis	1	1	1	0	1
2016	8	31	chimp	kofi	tooltest2	tooltest	b	vis	4	8	10	2	vis	2	2	1	0	1
2016	8	31	chimp	kofi	tooltest2	tooltest	b	vis	4	8	10	3	hid	3	3	1	0	1
2016	8	31	chimp	kofi	tooltest2	tooltest	b	vis	4	8	10	4	vis	3	3	1	0	1
2016	8	31	chimp	kofi	tooltest2	tooltest	b	vis	4	8	10	5	hid	2	1	0	0	0
2016	8	31	chimp	kofi	tooltest2	tooltest	b	vis	4	8	10	6	hid	1	3	0	0	0
2016	8	31	chimp	kofi	tooltest2	tooltest	b	vis	4	8	10	7	vis	2	2	1	0	1
2016	8	31	chimp	kofi	tooltest2	tooltest	b	vis	4	8	10	8	hid	3	2	0	0	0
2016	9	1	chimp	robert	tooltest2	tooltest	a	nvis	4	8	10	1	hid	3	2	0	0	0
2016	9	1	chimp	robert	tooltest2	tooltest	a	nvis	4	8	10	2	vis	2	2	1	0	1
2016	9	1	chimp	robert	tooltest2	tooltest	a	nvis	4	8	10	3	vis	1	1	1	0	1
2016	9	1	chimp	robert	tooltest2	tooltest	a	nvis	4	8	10	4	hid	1	1	1	0	1
2016	9	1	chimp	robert	tooltest2	tooltest	a	nvis	4	8	10	5	hid	2	1	0	0	0
2016	9	1	chimp	robert	tooltest2	tooltest	a	nvis	4	8	10	6	vis	3	3	1	0	1
2016	9	1	chimp	robert	tooltest2	tooltest	a	nvis	4	8	10	7	hid	1	3	0	0	0
2016	9	1	chimp	robert	tooltest2	tooltest	a	nvis	4	8	10	8	vis	2	2	1	0	1
